# Supplementary material for: Targeting 3D chromosomal architecture at the RANK loci to suppress myeloma-driven osteoclastogenesis
Source: Oncoimmunology. 2022 Aug 1;11(1):2104070. doi: 10.1080/2162402X.2022.2104070 (PMC9348127; doi:10.1080/2162402X.2022.2104070)
Supplement: Supplemental Material [file KONI_A_2104070_SM2503.zip]

Archive with 6 entries (6 files):
- OI_Supplement Array data.xlsx
- OI_Supplemental Figure 1.tif
- OI_Supplemental Figure 2.tif
- OI_Supplemental Figure 3.tif
- OI_Supplemental Figure 4.tif
- Supplemental Figure Captions.docx
