# Supplementary material for: Targeting 3D chromosomal architecture at the RANK loci to suppress myeloma-driven osteoclastogenesis
Source: Oncoimmunology. 2022 Aug 1;11(1):2104070. doi: 10.1080/2162402X.2022.2104070 (PMC9348127; doi:10.1080/2162402X.2022.2104070)
Supplement: Supplemental Material [file KONI_A_2104070_SM2503.zip › OI_Supplement Array data.xlsx]

## Sheet: ANOVA SIC vs Control and expres
SYMBOL	FOLD (SIC vs Control)	P	P.adj	Control_1	Control_2	Control_3	IgG_treated_1	IgG_treated_2	IgG_treated_3	SpA_treated_1	SpA_treated_2	SpA_treated_3	SIC_treated_1	SIC_treated_2	SIC_treated_3	control_Mean	SIC_treated_Mean	Global_Mean	ID
ZNF93	1.32541	0.32404	0.739396	254.733	244.907	123.504	222.726	154.411	168.568	161.75	291.282	166.753	277.092	248.793	260.223	198.737	262.036	214.562	ZNF93_ILMN_1679083
ADAM32	1.06864	0.553089	0.858041	66.845	63.3024	77.4015	76.0066	98.0888	69.7549	60.9417	76.3991	66.8872	78.8348	72.221	70.2021	72.8475	73.7526	73.0738	ADAM32_ILMN_1703383
CMBL	-1.5014	0.000171732	0.0540907	95.0523	106.484	94.6716	84.2549	112.936	108.813	118.638	107.52	140.078	64.9453	71.1859	61.2404	107.605	65.7905	97.1515	CMBL_ILMN_1709634
TSC1	1.12446	0.17967	0.622895	81.4978	84.0272	71.5416	75.0478	62.329	80.7281	94.4925	85.5435	101.337	88.1568	89.1082	88.672	81.8383	88.6457	83.5402	TSC1_ILMN_1758378
SPRY1	1.06867	0.692089	0.910785	101.436	86.8517	67.6648	96.7473	65.4115	75.695	102.031	68.9871	98.2187	109.719	93.274	71.092	84.7826	91.3616	86.4273	SPRY1_ILMN_1691860
THYN1	1.16894	0.223508	0.665212	85.3211	94.5	69.5862	66.902	65.7802	86.0279	72.8902	86.7954	81.8198	86.4483	107.754	96.2036	78.847	96.802	83.3357	THYN1_ILMN_1740345
C6ORF211	-1.12389	0.623793	0.885135	204.73	182.124	458.05	224.217	180.949	204.959	156.83	412.358	175.749	213.131	242.159	233.101	244.441	229.464	240.696	C6orf211_ILMN_1798108
LOC649346	-1.24631	0.030088	0.352812	71.2257	68.9669	95.6111	74.1534	78.6723	67.1837	67.4535	74.98	70.8658	54.7367	68.6371	64.5759	74.3458	62.6499	71.4218	LOC649346_ILMN_3282786
TOP3B	1.09598	0.597058	0.874258	238.41	231.176	154.059	255.144	166.454	269.216	267.788	218.102	279.189	273.518	240.86	169.673	231.06	228.017	230.299	TOP3B_ILMN_1765021
UNKOWN_2518	-1.22002	0.0043801	0.173257	86.0767	83.6063	86.7648	82.7203	83.195	73.9226	73.235	79.3036	73.5059	67.4844	64.3523	79.1767	80.2589	70.3378	77.7786	UNKOWN_ILMN_1873534
FGA	-1.02399	0.740174	0.928598	78.2812	73.3168	73.1951	69.0996	74.0289	69.6467	67.8681	79.6503	66.9473	78.353	76.2245	65.5089	72.4482	73.3621	72.6767	FGA_ILMN_1659947
UNKOWN_1096	1.0023	0.970152	0.994598	85.7686	71.802	83.3693	80.0494	75.9643	75.1631	82.3193	85.4769	78.6601	93.0007	68.3616	81.3138	79.8414	80.892	80.1041	UNKOWN_ILMN_1914284
MAN2C1	-1.11063	0.471232	0.820539	244.316	258.716	178.502	282.177	274.041	259.899	357.302	184.514	341.978	215.982	221.451	172.189	264.605	203.207	249.256	MAN2C1_ILMN_2111739
TACR2	-1.11809	0.0737616	0.470336	85.0905	72.2958	81.2821	73.059	71.6018	69.9331	72.2075	77.122	82.6781	68.8988	70.7741	73.3633	76.1411	71.0121	74.8588	TACR2_ILMN_1753006
MT1F	1.7252	0.485963	0.827694	176.602	216.168	373.185	195.433	1089.07	241.685	191.854	325.9	179.544	156.504	205.368	2276	332.16	879.291	468.943	MT1F_ILMN_1718766
BDP1	-1.01983	0.828985	0.956252	75.6089	81.1871	93.2478	96.807	73.743	93.0007	97.9312	85.4609	83.1401	74.6861	84.929	85.0785	86.6808	81.5645	85.4017	BDP1_ILMN_1687149
MEGF8	-1.13702	0.0871248	0.504873	88.0995	94.6604	80.8447	84.3078	118.626	90.4143	93.5429	82.8953	93.0136	76.6584	78.4086	76.3064	91.8227	77.1244	88.1481	MEGF8_ILMN_2059996
NCAPG2	-1.15817	0.323159	0.738649	75.851	76.9698	113.424	69.0946	74.6435	85.5753	67.4482	105.598	80.5811	71.1071	78.98	75.8999	83.2427	75.329	81.2643	NCAPG2_ILMN_2066756
INSIG2	1.16582	0.352208	0.76	181.155	195.685	310.743	208.62	264.33	231.912	222.534	213.788	203.135	270.841	273.436	235.685	225.767	259.987	234.322	INSIG2_ILMN_1676629
JAKMIP2	-1.13714	0.742216	0.929507	347.588	374.38	180.736	346.304	174.122	524.855	496.656	133.139	511.056	282.718	324.873	174.144	343.204	260.578	322.548	JAKMIP2_ILMN_1702320
LOC100130552	-1.30268	0.0341376	0.371692	75.5664	79.3405	105.009	74.423	89.6404	75.5917	79.6158	81.9178	76.6602	60.5125	60.1295	78.2718	81.9739	66.3046	78.0566	LOC100130552_ILMN_3252597
KIAA0319L	-1.1278	0.517468	0.842907	171.202	154.148	127.536	170.377	264.276	232.47	293.359	110.94	270.974	134.335	142.614	122.471	199.476	133.14	182.892	KIAA0319L_ILMN_1683277
SLC9A8	-1.02595	0.808974	0.950744	150.804	149.868	100.868	135.958	124.863	160.162	173.805	106.04	157.057	135.626	142.843	108.966	139.936	129.145	137.238	SLC9A8_ILMN_1690625
LOC728903	-1.0336	0.83462	0.958199	370.61	326.258	351.52	361.416	507.388	407.011	621.712	383.252	679.635	315.647	327.445	372.419	445.422	338.503	418.693	LOC728903_ILMN_3223500
PIAS1	-1.16614	0.26874	0.704796	754.132	743.503	783.011	723.11	932.109	882.41	1023.61	558.654	1001.57	716.67	745.797	517.964	822.456	660.144	781.878	PIAS1_ILMN_1780598
UNKOWN_546	-1.02399	0.580031	0.866967	96.8825	79.5917	88.3074	80.7107	70.1868	84.7389	78.334	83.6913	70.2508	98.7761	72.5106	88.546	81.4105	86.6109	82.7106	UNKOWN_ILMN_1869943
ARMC7	-1.38394	0.0140795	0.277138	279.122	253.709	175.715	240.429	281.154	272.458	308.657	173.759	312.504	174.385	193.692	138.984	255.279	169.02	233.714	ARMC7_ILMN_1797298
C12ORF5	1.07918	0.279336	0.713587	509.697	478.119	469.954	510.575	405.11	489.041	467.17	507.271	527.732	532.674	516.146	523.536	484.963	524.119	494.752	C12orf5_ILMN_1791792
SIAE	-1.00015	0.998601	0.999954	74.6335	75.5518	64.1379	72.7545	77.1373	65.1144	65.7877	68.7251	91.3022	74.9594	68.6064	70.2914	72.7938	71.2857	72.4168	SIAE_ILMN_1743412
PPP1R3F	1.04458	0.598026	0.87477	103.162	92.1465	80.8476	81.2662	97.5799	103.588	85.1539	98.1485	91.2766	96.8904	94.8439	95.325	92.5743	95.6864	93.3524	PPP1R3F_ILMN_1784822
GAL3ST4	-3.09221	0.0403345	0.388044	714.807	646.502	581.726	637.536	906.656	487.693	488.749	852.716	446.912	107.931	126.151	667.778	640.366	300.62	555.43	GAL3ST4_ILMN_1693452
LOC648761	-1.05094	0.520078	0.843965	73.0098	75.7223	72.1101	74.18	64.3763	65.8228	69.3885	85.6731	68.4745	68.025	76.7762	65.7612	72.0842	70.1875	71.61	LOC648761_ILMN_1750657
DIXDC1	-1.132	0.0961454	0.521181	81.3482	83.3237	76.5004	66.6132	75.0343	79.7368	61.9322	73.6764	74.9608	69.4989	72.3935	71.0498	74.7918	70.9807	73.839	DIXDC1_ILMN_2375830
FOSL2	1.34529	0.0139994	0.277104	111.358	119.511	108.323	129.32	105.687	111.621	124.665	151.633	109.431	142.424	162.808	151.37	119.061	152.201	127.346	FOSL2_ILMN_1725175
LOC283849	-1.01742	0.784963	0.942653	73.8691	81.787	74.9978	71.5032	78.7331	81.7339	70.2794	86.8209	79.3544	71.5879	78.0477	77.0015	77.6754	75.5457	77.143	LOC283849_ILMN_1659543
PTGS1	-1.13317	0.617258	0.881979	136.038	171.28	272.745	153.366	282.718	174.464	162.601	201.143	184.479	111.726	149.475	261.529	193.204	174.243	188.464	PTGS1_ILMN_2339835
TLR6	-1.22323	0.0358736	0.373857	128.275	127.596	164.194	120.641	118.974	134.945	130.111	125.053	128.715	120.111	100.231	121.963	130.945	114.101	126.734	TLR6_ILMN_1749287
HIST2H2BE	1.16166	0.285043	0.717331	113.654	128.562	186.514	118.949	133.609	129.301	150.473	133.377	124.932	171.809	145.007	171.478	135.486	162.765	142.305	HIST2H2BE_ILMN_1732071
SNORA8	1.13507	0.371	0.771652	106.785	110.405	164.097	109.198	95.2752	134.999	136.586	116.781	123.186	135.576	140.227	148.819	121.924	141.54	126.828	SNORA8_ILMN_3238707
DOCK11	-1.40525	0.0457358	0.403633	752.193	767.37	1305.1	619.523	636.405	667.532	672.262	768.354	733.977	633.793	687.448	623.043	769.191	648.095	738.917	DOCK11_ILMN_1765860
LRRC3	-1.23556	0.00422623	0.172783	123.809	113.335	147.782	131.663	123.324	117.312	103.617	138.606	105.659	101.275	94.1778	115.265	122.79	103.573	117.986	LRRC3_ILMN_1795055
DDX56	-1.0357	0.657667	0.898559	585.533	522.579	578.134	559.115	654.202	623.306	619.98	605.716	638.934	528.219	485.073	621.451	598.611	544.914	585.187	DDX56_ILMN_1679405
EIF4E2	-1.29828	0.000204519	0.0570154	1551.74	1576	2108.29	1742.24	1470.39	1531.65	1429.3	1864.45	1497.61	1230.1	1240.84	1543.73	1641.3	1338.22	1565.53	EIF4E2_ILMN_1738326
KIF27	1.01931	0.670506	0.903058	80.4244	81.6854	93.7665	82.559	80.4605	79.7773	86.4222	83.5937	77.2726	80.7016	85.1749	94.9067	82.8846	86.9277	83.8954	KIF27_ILMN_1692572
LOC100132247	-1.40152	0.273044	0.706907	1131.41	987.896	519.656	1012.83	1350.37	1417.04	2170.53	384.532	2097.09	844.578	727.539	343.358	1230.15	638.492	1082.23	LOC100132247_ILMN_3246766
MAPK9	-1.20152	0.00549813	0.187975	87.8483	80.3282	90.7721	65.971	72.6082	71.8094	75.2439	77.7082	81.5524	71.377	73.0263	70.8472	78.2046	71.7502	76.591	MAPK9_ILMN_2400297
DUSP3	-1.41376	0.0218413	0.318439	2848.15	3632.13	3909	2796.6	2538.81	3386.74	2948.06	3007.32	3220.29	2589.61	2480.2	2228.3	3143.01	2432.7	2965.43	DUSP3_ILMN_1797522
UTP11L	1.06616	0.578137	0.866011	618.956	638.37	802.242	566.156	669.85	637.206	570.514	808.8	767.891	688.521	647.888	861.167	675.554	732.525	689.797	UTP11L_ILMN_2130838
LOC100129295	1.11464	0.0608338	0.444377	77.3637	76.3654	71.1763	68.4805	80.2163	75.8273	72.5819	78.4569	74.2166	80.8011	91.6284	78.6559	74.965	83.6951	77.1475	LOC100129295_ILMN_3270813
LOC648176	1.04671	0.633594	0.889155	89.7145	101.436	105.432	85.8516	96.2269	102.733	109.502	94.3574	92.3214	91.935	103.101	116.083	97.5083	103.706	99.0578	LOC648176_ILMN_1693293
RIOK1	1.26009	0.0345123	0.373305	234.813	253.568	274.785	238.047	195.28	223.387	194.741	308.492	216.308	288.305	331.044	342.989	237.713	320.779	258.48	RIOK1_ILMN_1797534
UNKOWN_1273	-1.06057	0.469126	0.819532	95.538	97.4138	78.8978	99.9488	90.516	92.8928	77.4953	84.1271	85.3479	93.3837	88.3261	74.6251	89.1309	85.445	88.2094	UNKOWN_ILMN_1821724
SH2D3C	-1.00956	0.913488	0.98035	124.175	121.589	100.125	118.676	179.002	134.88	154.923	96.6112	172.499	123.703	130.756	90.8294	133.609	115.096	128.981	SH2D3C_ILMN_1775734
PHF12	-1.07649	0.743278	0.929901	93.1163	102.656	127.2	89.2099	222.294	133.395	132.47	84.4237	135.586	100.141	103.588	93.9625	124.483	99.2302	118.17	PHF12_ILMN_1730799
FJX1	1.06891	0.862033	0.967749	86.4948	83.6615	217.722	71.7484	160.254	101.737	103.269	196.077	79.2315	89.3231	92.5064	232.866	122.244	138.232	126.241	FJX1_ILMN_1746465
UNKOWN_1026	-1.05761	0.37427	0.773183	88.7948	80.7182	79.5671	79.3613	82.1985	72.9983	80.0294	79.5512	75.9206	88.3694	72.7651	74.9699	79.9044	78.7015	79.6037	UNKOWN_ILMN_1816157
LOC100132540	-1.01152	0.875751	0.972139	85.2535	65.8372	68.7827	74.4869	64.3003	63.3269	66.1284	63.6669	63.7073	71.4235	70.2237	74.3737	68.3878	72.007	69.2926	LOC100132540_ILMN_3246448
MPHOSPH9	-1.04694	0.74322	0.929901	123.256	103.648	175.342	129.511	159.682	122.456	131.764	143.18	117.427	130.807	106.536	140.078	134.03	125.807	131.974	MPHOSPH9_ILMN_1654421
CTSK	1.5341	0.51491	0.842629	2276	1926.17	381.452	2178.72	665.712	2244.28	2172.62	321.703	1941.98	3615.68	3470.52	481.152	1567.63	2522.45	1806.33	CTSK_ILMN_1758895
C14ORF21	-1.1309	0.284059	0.716745	87.9862	87.9014	95.5316	80.956	112.293	100.186	98.3847	96.2388	96.3257	78.6628	70.193	92.5186	95.0893	80.4581	91.4315	C14orf21_ILMN_1698085
HNRPC	-1.3307	0.0735989	0.470127	377.401	412.358	600.878	400.945	208.492	301.289	231.531	392.792	260.099	342.831	328.322	352.568	353.976	341.24	350.792	HNRPC_ILMN_1695588
RNF112	1.02873	0.70661	0.915715	92.4612	83.922	104.049	91.0753	69.5386	79.465	96.2104	86.2369	83.5278	113.327	81.5048	95.1618	87.3874	96.6645	89.7067	RNF112_ILMN_1744676
LOC100133036	-1.13284	0.0387796	0.382715	70.2362	76.7384	75.0846	74.1491	73.1294	64.2548	70.1125	78.0134	70.618	61.5682	60.1206	75.2022	72.4818	65.6304	70.769	LOC100133036_ILMN_3247201
LOC440280	-1.13216	0.445868	0.809773	118.487	133.472	212.51	118.356	153.223	130.69	122.471	119.606	109.668	131.29	136.746	128.995	135.387	132.344	134.626	LOC440280_ILMN_1799069
GNPDA2	1.23772	0.0875666	0.506155	114.707	108.406	150.529	130.738	141.784	137.632	130.499	139.713	104.049	161.308	156.428	140.657	128.673	152.798	134.704	GNPDA2_ILMN_1691567
LOC100131786	-1.15265	0.0788009	0.483812	71.846	75.2796	75.9066	60.8948	85.4802	71.2097	75.0893	73.058	74.1977	63.4743	70.8489	59.6118	73.6624	64.645	71.4081	LOC100131786_ILMN_3285742
LOC727962	-1.04516	0.412604	0.792661	70.0837	70.9368	73.1719	74.5285	79.8069	66.2511	74.8158	77.4735	72.6232	69.9598	63.5377	71.6813	73.299	68.393	72.0725	LOC727962_ILMN_3275275
DUSP12	1.02714	0.759452	0.935604	560.475	617.155	761.711	577.721	600.67	664.977	701.786	650.551	668.719	635.716	627.989	715.173	644.863	659.626	648.554	DUSP12_ILMN_1767892
KLHL28	1.18038	0.485775	0.827444	134.774	148.46	169.43	149.983	428.734	194.036	181.238	191.783	195.252	163.343	192.434	177.374	199.299	177.717	193.903	KLHL28_ILMN_1693401
C14ORF124	1.29127	0.396306	0.783473	160.181	141.408	61.5682	153.849	75.7495	113.897	122.301	113.681	118.087	169.407	146.009	121.39	117.858	145.602	124.794	C14orf124_ILMN_1771629
MRPL44	1.0391	0.640799	0.892574	353.542	281.154	312.268	291.955	303.125	262	281.478	329.076	288.575	320.58	345.835	314.11	300.353	326.842	306.975	MRPL44_ILMN_1671452
LOC339804	1.05307	0.679377	0.907172	167.449	185.411	287.665	163.48	174.569	170.246	162.328	268.746	177.122	193.488	209.833	256.893	195.224	220.071	201.436	LOC339804_ILMN_1754501
UNKOWN_1111	1.0867	0.204348	0.648501	71.4376	81.4367	74.1517	78.8006	89.3458	88.9363	88.3694	75.2641	74.795	87.1664	78.2287	81.1871	80.2819	82.1941	80.76	UNKOWN_ILMN_1887008
KRBA1	-1.11322	0.685565	0.909767	339.33	339.896	203.494	353.61	188.403	187.317	213.025	383.116	203.168	242.573	236.859	296.103	267.929	258.512	265.575	KRBA1_ILMN_3239060
C6ORF129	-1.32188	0.0277057	0.344315	631.543	615.156	471.176	589.075	829.36	632.451	767.634	536.512	727.249	393.912	462.214	435.26	644.462	430.462	590.962	C6orf129_ILMN_1651987
JUN	-1.12818	0.782513	0.941967	1872.56	1774.76	589.45	1724.91	515.688	1484.49	1136.56	764.464	1191	1245.41	1360.07	805.377	1228.21	1136.95	1205.4	JUN_ILMN_1806023
RAB23	1.24015	0.022201	0.318439	135.841	143.881	152.959	138.795	173.706	150.321	131.774	147.58	135.601	157.645	205.438	176.066	145.606	179.717	154.134	RAB23_ILMN_2346997
LOC642553	1.14799	0.010823	0.251489	71.2685	66.4107	69.1207	79.5963	73.2136	73.058	66.5711	75.1839	68.5948	72.2477	80.1619	85.4609	71.4464	79.2902	73.4073	LOC642553_ILMN_1656176
ACPP	-1.10049	0.700766	0.913824	89.3342	105.707	136.222	80.4443	197.932	107.417	126.927	121.356	113.448	79.3335	100.269	121.334	119.865	100.312	114.977	ACPP_ILMN_1758323
LOC647080	1.00017	0.997648	0.999954	72.3813	74.9398	72.2738	73.7759	76.3991	72.0282	61.4202	72.598	66.4427	73.5653	65.7588	81.0795	71.3621	73.4678	71.8885	LOC647080_ILMN_1697557
ITGAX	1.20294	0.210025	0.65434	105.1	96.8825	84.8695	123.634	92.3214	94.9851	106.338	75.8489	114.692	117.122	119.435	107.538	99.4078	114.698	103.23	ITGAX_ILMN_1726175
APOL3	1.46489	0.00287366	0.155256	233.678	226.162	192.952	225.086	253.782	256.623	217.358	245.346	200.643	303.631	314.042	336.177	227.959	317.95	250.457	APOL3_ILMN_1756862
PCK2	-1.19612	0.321767	0.737293	836.974	866.455	796.844	849.323	699.901	974.433	1393.74	705.107	1347.18	715.042	812.426	581.295	941.107	702.921	881.56	PCK2_ILMN_1671791
EIF2AK1	1.1287	0.294638	0.72279	1749.29	1855.57	1660.21	1776.08	1545.86	1541.55	1248.97	2038.95	1327.96	1817.54	1888.67	2257.4	1638.27	1987.87	1725.67	EIF2AK1_ILMN_2156267
FBXO21	1.03563	0.688469	0.910523	337.09	362.24	552.059	426.606	388.651	391.793	406.937	479.986	402.601	414.981	399.168	452.025	416.44	422.058	417.845	FBXO21_ILMN_1745887
LOC100128242	-1.10416	0.1571	0.600565	86.976	74.1543	70.9397	66.3772	68.7916	79.7907	77.9563	65.0538	87.5948	72.4153	73.6851	63.6976	75.2927	69.9327	73.9527	LOC100128242_ILMN_3188180
ISOC1	1.54369	0.00193231	0.136543	210.897	188.962	216.94	193.831	263.937	215.982	236.465	239.521	263.122	338.879	324.595	289.117	225.518	317.53	248.521	ISOC1_ILMN_1764861
LOC728537	-1.06267	0.19055	0.634031	69.9765	74.7145	73.2384	71.3089	71.1544	73.6222	78.6251	68.8668	71.0459	65.4126	69.325	70.3644	72.5059	68.3673	71.4712	LOC728537_ILMN_3298511
UNKOWN_438	-1.0897	0.236144	0.678773	77.2547	76.1623	71.9203	64.6627	67.9571	76.0097	71.2339	68.6114	58.5208	68.946	61.7376	76.8306	70.2592	69.1714	69.9873	UNKOWN_ILMN_1882185
MACF1	-1.54949	0.047367	0.411053	525.416	508.257	978.615	485.529	385.754	666.355	538.388	621.88	547.248	375.465	380.534	491.666	584.16	415.888	542.092	MACF1_ILMN_2301624
TBC1D7	1.33282	0.222468	0.664139	392.97	451.46	280.131	399.377	267.292	312.268	403.477	294.907	448.468	639.181	595.428	309.173	361.15	514.594	399.511	TBC1D7_ILMN_1661622
ZKSCAN1	-1.08118	0.530972	0.848713	109.607	116.4	94.5	130.266	111.561	117.394	140.835	99.0682	140.935	106.674	85.9197	104.082	117.841	98.892	113.103	ZKSCAN1_ILMN_2139052
SLC38A7	-1.37015	0.0272167	0.341691	155.02	166.562	163.051	150.209	238.472	219.702	264.478	160.288	266.283	124.123	134.353	98.1485	198.229	118.875	178.391	SLC38A7_ILMN_1784105
TP53AP1	-1.15951	0.160031	0.602401	114.997	131.598	123.77	131.29	134.492	116.14	144.891	100.714	135.766	109.741	106.564	102.742	125.962	106.349	121.059	TP53AP1_ILMN_1658469
MCM4	-1.11137	0.591115	0.871543	242.306	221.643	378.303	213.519	184.442	215.605	193.488	489.887	170.625	227.552	216.94	299.827	256.646	248.106	254.511	MCM4_ILMN_1737205
CARS2	1.03099	0.843482	0.960467	213.025	229.338	167.848	199.759	161.278	137.809	141.481	183.102	116.437	198.494	208.977	216.642	172.231	208.038	181.183	CARS2_ILMN_1765222
PARP9	-2.03443	0.00316223	0.158197	1702.69	1597.64	1409.92	1772.78	1098.81	1833.97	1235.49	975.205	1229.19	853.912	850.465	627.197	1428.41	777.191	1265.61	PARP9_ILMN_1731224
SGCB	-1.2253	0.0353322	0.373305	75.0466	74.1635	88.9639	62.2201	68.4933	72.0216	67.5195	69.9233	77.1056	64.6298	59.5402	69.9462	72.8286	64.7054	70.7978	SGCB_ILMN_1810324
CACNA2D3	-3.19021	0.00049689	0.0755839	231.291	202.461	337.908	235.398	190.505	187.343	232.226	663.108	239.225	58.6906	70.9384	117.056	279.94	82.2284	230.512	CACNA2D3_ILMN_1754076
CSRP2BP	-1.08551	0.223487	0.665212	78.9026	73.1632	76.6066	67.8255	81.1721	89.7902	68.6094	70.3877	73.7361	71.7212	72.4062	66.5783	75.577	70.2353	74.2416	CSRP2BP_ILMN_1777168
GLT25D1	1.16455	0.0288137	0.348262	3485.04	3508.88	2612.61	3343.58	3805.89	3687.53	3257	2621.13	3162.1	3687.53	4422.9	3093.92	3275.98	3734.78	3390.68	GLT25D1_ILMN_1727043
APOM	-1.12284	0.268801	0.704829	72.1345	76.7407	79.065	62.3104	71.9173	88.7845	88.921	70.5621	88.0589	71.3947	61.7652	70.1115	77.6105	67.7571	75.1471	APOM_ILMN_1731941
GABARAP	1.0735	0.60673	0.878156	217.275	210.188	211.627	230.665	167.935	186.514	166.809	185.724	208.847	287.559	211.627	196.474	198.398	231.887	206.77	GABARAP_ILMN_2050109
GAGE12G	-1.1878	0.0648989	0.452742	71.3988	84.1517	73.6714	65.3088	71.5209	57.8314	59.2583	72.1308	67.3764	70.1881	61.5892	61.1024	69.1832	64.2932	67.9607	GAGE12G_ILMN_1664660
C11ORF82	-1.06035	0.685219	0.909525	72.7328	87.5816	117.131	75.7248	77.7837	88.332	83.4894	99.9236	84.1808	91.0753	93.0081	73.8838	87.431	85.9891	87.0705	C11orf82_ILMN_1790100
DPCR1	1.05158	0.337121	0.749342	75.2727	68.8075	67.9693	73.5305	67.181	73.41	72.0719	71.2826	81.0589	78.2533	73.3715	71.2997	72.2872	74.3082	72.7924	DPCR1_ILMN_1687625
SNORA68	1.06512	0.574975	0.864905	75.8635	85.4462	73.8674	95.1963	80.3022	84.4053	62.4558	85.0905	79.4962	89.9094	89.7258	71.7212	80.2359	83.7855	81.1233	SNORA68_ILMN_3244592
SF3B3	1.46182	0.0396926	0.386105	307.875	279.093	263.035	318.059	336.24	225.385	294.238	333.83	223.276	443.623	358.865	443.483	286.781	415.323	318.917	SF3B3_ILMN_1803110
TOLLIP	-1.15325	0.246315	0.688329	283.019	264.525	195.761	278.845	246.543	239.319	280.487	195.469	269.216	239.26	230.396	173.336	250.354	214.331	241.348	TOLLIP_ILMN_1765523
LOC100129580	-1.04995	0.5595	0.859523	102.2	81.954	87.1433	93.8931	94.0392	89.6793	86.9165	100.729	84.4293	100.358	76.1906	82.4688	91.2203	86.339	90	LOC100129580_ILMN_3193918
NUB1	-1.01331	0.927825	0.98475	426.727	432.9	436.372	397.53	452.788	343.455	337.858	418.528	288.683	483.733	465.352	344.175	392.76	431.087	402.342	NUB1_ILMN_1665291
LOC644680	1.39248	0.00108975	0.108168	73.7668	62.182	61.2761	57.1954	67.2885	69.0835	65.9518	60.6228	56.7463	89.5777	95.0556	89.1251	63.7903	91.2528	70.656	LOC644680_ILMN_1655100
LIN7A	1.05944	0.342895	0.753652	75.6984	78.1728	83.7095	76.4244	84.7056	86.6919	91.935	89.1655	88.7948	75.819	89.9336	86.3875	83.922	84.0467	83.9532	LIN7A_ILMN_1806293
FRMD4B	-1.69651	0.158391	0.602226	116.116	112.68	253.829	93.6098	168.429	110.482	121.526	392.444	121.847	64.0648	70.8407	149.868	165.663	94.9245	147.978	FRMD4B_ILMN_1700143
IKBKAP	1.05685	0.450729	0.811908	62.8646	67.168	83.7626	69.1048	74.073	67.3919	73.344	79.6561	65.2578	74.5393	68.727	81.4978	71.4025	74.9214	72.2822	IKBKAP_ILMN_2211189
UCA1	1.0901	0.0937436	0.51712	76.504	70.8291	64.2091	71.755	70.2658	67.3485	72.409	69.4989	67.5962	81.3625	75.0968	73.7652	70.0462	76.7415	71.72	UCA1_ILMN_3239254
TREM1	1.3811	0.230407	0.673544	72.7791	90.1605	67.329	97.3832	140.657	76.4314	66.0544	75.7976	72.4594	84.6199	76.5206	179.741	84.339	113.627	91.6611	TREM1_ILMN_1688231
SOS1	-1.14465	0.349867	0.759088	124.088	128.381	101.086	112.221	72.1444	135.983	121.673	102.549	103.262	120.027	94.2028	94.9646	111.265	103.065	109.215	SOS1_ILMN_1767135
UNKOWN_214	1.38976	0.339859	0.75099	159.106	132.533	64.9732	134.042	55.6578	116.128	107.817	156.314	141.457	182.229	146.308	137.935	118.67	155.491	127.875	UNKOWN_ILMN_1908488
ISG20L2	-1.17151	0.270928	0.705456	390.815	395.569	439.394	411.101	588.697	526.651	538.678	458.237	509.252	314.693	313.235	428.598	473.155	352.175	442.91	ISG20L2_ILMN_2090397
PRPS2	1.15721	0.360343	0.765782	233.225	221.06	325.474	218.145	306.682	196.474	184.442	288.683	199.361	286.145	287.305	316.305	241.505	296.585	255.275	PRPS2_ILMN_1758104
HELLS	1.11416	0.106513	0.539173	63.7672	78.3675	80.2724	66.0856	67.5166	66.4348	69.8374	88.6049	75.5664	80.2926	80.5483	85.7839	72.9392	82.2083	75.2564	HELLS_ILMN_1783610
TNFSF14	2.08787	0.0760502	0.475922	281.951	286.489	78.4783	264.984	227.062	225.086	305.52	77.5264	254.25	631.417	563.986	162.016	222.372	452.473	279.897	TNFSF14_ILMN_1655414
HM13	-1.16374	0.266356	0.703345	225.987	203.755	139.448	220.363	168.395	222.188	219.908	148.142	188.926	177.006	149.117	154.356	193.012	160.16	184.799	HM13_ILMN_1766269
LRIG2	-1.142	0.144058	0.58853	136.21	140.292	126.474	112.864	115.018	150.609	113.752	127.153	119.036	130.407	110.757	112.351	126.823	117.838	124.577	LRIG2_ILMN_1654099
OR10AD1	1.13598	0.226503	0.669369	76.1564	67.9119	71.5017	71.1911	60.1073	71.3617	70.2776	67.1637	90.361	87.1601	83.402	74.5733	71.7814	81.7118	74.264	OR10AD1_ILMN_1690389
ZNF323	1.24945	0.0265983	0.339043	71.1444	73.0842	60.216	64.3422	76.0978	64.8681	80.5314	76.1509	67.9418	88.0589	94.1414	73.6677	70.4863	85.2893	74.1871	ZNF323_ILMN_1655748
SNRPG	-1.10788	0.552876	0.858041	4038.71	3890.11	5034.89	3905.17	6590.64	4101.69	4796.26	5044.77	4366.12	3294.96	3708.15	4760.91	4640.93	3921.34	4461.03	SNRPG_ILMN_1683562
TNFRSF1A	-1.29585	0.170108	0.612255	1379.89	1476.71	1801.92	1388.24	2346.44	1958.12	2048.87	1568.09	2090.77	1028.81	1175.68	1394.91	1784.34	1199.8	1638.2	TNFRSF1A_ILMN_1685005
LOC652640	1.11055	0.160238	0.602401	62.1616	74.3663	68.9158	69.7486	64.0365	61.734	69.9437	66.5058	75.4981	82.3193	72.7238	72.8872	68.1011	75.9768	70.0701	LOC652640_ILMN_1764732
LOC100128510	-1.0779	0.705067	0.915486	207.028	241.423	267.646	231.999	392.97	258.962	397.152	264.478	465.462	219.231	192.609	252.962	303.013	221.601	282.66	LOC100128510_ILMN_3262849
UNKOWN_1228	1.06589	0.560541	0.859523	118.554	127.556	115.055	143.462	126.044	111.152	125.273	118.607	133.998	149.518	108.441	129.95	124.411	129.303	125.634	UNKOWN_ILMN_1842738
UNKOWN_114	1.05891	0.35773	0.763574	91.5668	84.0526	80.2749	84.6856	86.646	79.162	87.385	86.5716	107.507	87.4491	93.8688	89.3663	87.539	90.2281	88.2113	UNKOWN_ILMN_1866180
AIFM2	1.15451	0.0780009	0.481626	104.332	94.7991	87.5273	105.527	109.51	108.386	103.081	77.0325	110.974	114.47	111.702	104.185	100.13	110.119	102.627	AIFM2_ILMN_1712639
SLC43A3	1.30507	0.0587639	0.438359	854.875	814.787	675.322	713.836	1355.31	918.601	783.676	648.568	728.375	964.649	1135.64	954.435	832.594	1018.24	879.006	SLC43A3_ILMN_2330307
PPP6C	1.00463	0.95427	0.991057	1194.33	1353.73	1534.24	1306.01	1677.52	1185.97	1115.11	1592.76	1371.53	1170.34	1487.08	1445.18	1370.13	1367.53	1369.48	PPP6C_ILMN_1664921
NLRP12	1.14673	0.301441	0.727083	92.5786	77.4061	66.9782	101.251	74.107	79.4806	82.0245	103.213	76.7227	81.7263	88.7948	99.7378	83.7514	90.0863	85.3351	NLRP12_ILMN_1739815
LOC647606	-1.16141	0.200822	0.645431	69.0895	74.6265	101.906	68.1131	78.2459	77.6135	70.5924	89.6212	83.0319	68.9235	71.2717	68.2745	79.2044	69.4899	76.7758	LOC647606_ILMN_1804010
UNKOWN_1503	-1.05667	0.407292	0.789208	84.3497	87.6271	83.8666	105.841	87.6504	87.5315	73.8572	77.6207	77.2047	81.6028	86.452	74.4748	85.061	80.8432	84.0066	UNKOWN_ILMN_1902558
DAPK3	-1.07758	0.434835	0.804983	88.4481	87.9091	77.9034	78.5316	139.326	97.7303	91.7175	82.2222	115.891	72.0525	90.9667	73.8572	95.5199	78.9588	91.3796	DAPK3_ILMN_1792710
UNKOWN_3005	-1.06032	0.33961	0.750938	70.8198	74.8615	76.1807	79.272	67.5354	73.4665	62.7206	74.3881	64.3172	75.3384	67.1791	66.942	71.5069	69.8199	71.0851	UNKOWN_ILMN_1817973
LGR6	-1.10515	0.288226	0.718187	75.4574	81.8819	77.1295	75.879	74.6448	87.896	79.9304	71.3359	64.8268	71.2659	59.5441	83.2001	76.5535	71.3367	75.2493	LGR6_ILMN_1713550
VIM	1.15357	0.0885964	0.508861	10957.7	12307.1	12564.8	12128.1	9443.99	12071.2	10115.5	11512.6	11310.2	13570.3	13296	14416	11379	13760.8	11974.5	VIM_ILMN_2058251
SNORA62	1.0072	0.949061	0.990124	125.412	114.492	104.968	118.147	99.5061	100.091	101.31	123.391	79.182	121.235	114.997	110.46	107.389	115.564	109.433	SNORA62_ILMN_1700074
C1ORF41	-1.35046	0.111262	0.545957	979.219	929.521	658.03	887.627	606.38	963.469	857.732	550.119	880.827	708.566	705.536	486.451	812.547	633.518	767.79	C1orf41_ILMN_1681340
C21ORF119	1.11261	0.0235166	0.321776	95.3837	88.4822	82.5623	81.5391	95.0711	90.7918	96.2757	81.3138	97.3284	108.305	95.8764	92.4225	89.8609	98.868	92.1127	C21orf119_ILMN_1728403
C4ORF41	-1.11042	0.576793	0.865639	446.416	395.043	774.453	391.666	487.117	520.108	488.581	430.468	434.306	479.709	452.933	459.106	485.351	463.916	479.992	C4orf41_ILMN_1752086
PRKRIR	1.39775	0.165195	0.607721	453.12	575.397	850.047	475.498	951.979	512.796	523.291	587.114	614.357	896.53	804.949	838.643	615.955	846.707	673.643	PRKRIR_ILMN_1655622
KLHL17	-1.15006	0.249072	0.690388	90.2637	85.6635	110.567	101.691	133.688	103.332	91.7545	78.9123	101.506	73.1706	87.3613	87.9258	99.7086	82.8192	95.4862	KLHL17_ILMN_1705602
ZNF274	-1.06434	0.606353	0.878124	181.645	178.579	199.439	192.381	143.101	206.827	182.863	152.155	198.58	175.98	185.77	164.129	181.73	175.293	180.121	ZNF274_ILMN_2352574
TTLL12	-1.03744	0.770689	0.938244	443.971	367.209	415.705	373.642	539.641	459.106	399.168	431.959	405.11	363.043	360.296	464.036	426.168	395.792	418.574	TTLL12_ILMN_1663113
CD109	-1.30945	0.141872	0.586187	114.09	112.001	126.169	101.575	80.8265	144.93	106.028	96.7057	110.258	95.4015	107.002	70.3409	110.287	90.9149	105.444	CD109_ILMN_1680364
LOC646049	1.12017	0.110017	0.544893	67.4005	75.7515	68.7888	68.4039	64.0596	72.8902	60.2205	70.2896	74.0269	75.902	82.3594	78.9691	69.0924	79.0769	71.5885	LOC646049_ILMN_3282937
ATN1	1.17822	0.0210543	0.314411	70.7395	69.5124	57.4337	62.0251	79.8762	67.3716	70.331	67.6984	73.4236	76.6878	78.6672	76.5673	68.7124	77.3074	70.8611	ATN1_ILMN_2373830
PPP2CB	-1.04365	0.735831	0.927219	832.637	820.531	1212.12	791.916	473.703	730.341	846.399	967.233	845.496	987.457	844.578	873.505	835.598	901.846	852.16	PPP2CB_ILMN_1712659
LOC643624	-1.0177	0.870238	0.969696	92.6945	86.8759	97.4428	90.1004	109.243	85.1801	110.727	81.622	123.74	94.3749	95.8153	82.3292	97.514	90.8398	95.8455	LOC643624_ILMN_1800221
SLC35A5	1.10097	0.594275	0.872967	351.327	342.179	459.106	366.63	562.147	314.921	420.42	479.393	344.797	428.598	435.141	394.928	404.547	419.556	408.299	SLC35A5_ILMN_1709817
CSNK2A1	1.16015	0.237673	0.679631	301.561	306.903	220.772	310.023	223.786	285.171	284.947	263.292	288.627	346.197	309.234	298.023	276.12	317.818	286.545	CSNK2A1_ILMN_2386354
C6ORF115	-1.25057	0.230655	0.6738	966.743	1049.04	1344.72	1210.36	1211.01	807.624	1102.29	1282.65	1253.1	615.042	731.14	1550.68	1136.39	965.622	1093.7	C6orf115_ILMN_1720858
ZDHHC23	-1.12675	0.123984	0.56359	74.5251	71.3248	81.2912	69.7907	67.1075	77.8228	74.8184	71.8966	74.5633	79.9558	61.5974	61.3321	73.6823	67.6284	72.1688	ZDHHC23_ILMN_1736901
MAN2A2	-1.17188	0.48876	0.828973	184.891	176.089	130.807	201.016	118.856	172.533	201.063	109.615	190.533	172.979	163.287	93.6876	165.045	143.318	159.613	MAN2A2_ILMN_1815148
FLJ38723	-1.13416	0.0224443	0.318786	68.7548	73.2298	74.0694	65.1099	67.0169	66.5135	62.0429	70.0448	67.9049	64.7946	66.829	59.0338	68.2985	63.5525	67.112	FLJ38723_ILMN_3306959
LOC100130886	-1.09678	0.631217	0.887676	935.462	910.809	655.869	950.891	537.321	753.952	644.592	859.408	625.653	810.556	788.032	663.108	763.773	753.899	761.304	LOC100130886_ILMN_3241091
UNKOWN_2144	1.05173	0.466806	0.818779	92.3614	78.7476	100.591	94.3304	84.8825	92.2676	91.1331	90.5873	95.2858	85.9952	91.4701	108.204	91.1318	95.2232	92.1546	UNKOWN_ILMN_1885165
RTKN	1.01795	0.875976	0.972139	78.722	69.2182	67.4167	72.2158	61.7862	81.4436	56.2793	70.3754	77.7195	71.4103	72.3036	75.0478	70.5752	72.9206	71.1615	RTKN_ILMN_1809336
DECR1	1.17378	0.267226	0.703661	1834.8	1996.81	1752.63	2066.97	1288.51	1443.74	1557.43	1962.48	1627.55	2416.24	2173.88	1976.94	1725.66	2189.02	1841.5	DECR1_ILMN_1720838
NEK8	-1.16126	0.4068	0.789061	124.684	134.353	79.8796	110.172	90.1678	80.9097	82.2286	119.394	100.959	88.7118	97.5169	98.7761	102.528	95.0016	100.646	NEK8_ILMN_1755138
METTL1	2.38187	0.00102013	0.105252	352.504	319.666	432.534	345.002	323.46	283.599	298.023	578.481	270.247	869.71	841.351	900.082	355.946	870.381	484.555	METTL1_ILMN_1815190
EIF3H	1.08157	0.449154	0.81115	1273.08	1288.51	1565.97	1317.64	1745.65	1260.64	1273.9	1514.73	1363.44	1524.1	1406.16	1516.61	1400.4	1482.29	1420.87	EIF3H_ILMN_1683660
RUFY1	-1.16902	0.26852	0.704558	322.585	291.804	298.96	324.353	232.287	372.011	323.785	245.889	340.035	289.826	275.681	220.463	305.745	261.99	294.807	RUFY1_ILMN_2310968
ARHGAP18	-1.05906	0.799682	0.947679	106.25	93.0293	215.483	94.5	136.116	111.358	95.4087	156.33	107.859	94.3833	115.198	164.917	124.037	124.833	124.236	ARHGAP18_ILMN_1791186
PLEKHA1	1.06838	0.266603	0.703345	335.216	308.337	283.12	309.795	298.438	336.949	335.491	309.49	327.576	367.835	353.217	274.665	316.046	331.906	320.011	PLEKHA1_ILMN_2394250
LOC651881	1.0096	0.804789	0.950195	86.3553	79.5026	82.7235	83.9435	83.156	82.6656	77.0634	89.1082	77.9826	85.3724	78.58	87.1198	82.5001	83.6907	82.7977	LOC651881_ILMN_1667171
ATHL1	-1.51237	0.0038325	0.168441	106.796	127.872	126.058	121.717	154.008	140.292	142.992	108.577	132.322	71.2598	85.0861	82.0778	128.959	79.4746	116.588	ATHL1_ILMN_1794707
ADPRHL2	-1.18617	0.237637	0.679631	676.11	670.116	369.989	616.084	568.012	608.433	562.147	444.643	502.011	484.871	492.318	420.768	557.505	465.986	534.625	ADPRHL2_ILMN_1811480
C8ORF40	1.18915	0.0338675	0.370251	530.942	556.385	656.251	538.388	549.385	607.645	721.275	737.487	712.574	703.033	617.418	751.009	623.37	690.486	640.149	C8orf40_ILMN_1677385
ZNF557	1.26574	0.014344	0.277331	160.644	143.514	114.023	147.158	139.634	146.893	161.348	118.472	150.039	194.964	177.939	153.657	142.414	175.52	150.69	ZNF557_ILMN_1719163
UNKOWN_2620	1.09956	0.0888169	0.509394	68.7756	77.5244	79.5359	80.2909	78.7023	75.0082	78.6672	73.4433	71.4171	77.8477	87.4491	82.8124	75.9294	82.7031	77.6228	UNKOWN_ILMN_1870747
C1ORF210	-1.00598	0.956487	0.991537	82.1619	85.9303	75.9621	66.0351	61.0005	76.9064	59.5264	76.4292	73.0357	92.1839	70.5514	81.0004	72.9986	81.2452	75.0603	C1orf210_ILMN_2196232
IFRD2	1.03249	0.450956	0.811908	253.363	264.413	267.544	278.632	271.232	258.582	237.648	288.627	261.07	250.461	255.035	308.843	264.568	271.446	266.288	IFRD2_ILMN_1742031
UNKOWN_2859	-1.02192	0.840422	0.959382	75.1046	81.1416	99.9302	73.7297	105.255	85.3917	82.1697	81.9479	83.2843	82.3821	87.795	78.8951	85.3283	83.0241	84.7522	UNKOWN_ILMN_1819304
ZNF500	-1.27525	0.0603621	0.442744	155.704	134.11	158.04	117.007	178.454	160.756	173.932	136.86	172.233	123.619	133.108	96.7057	154.122	117.811	145.044	ZNF500_ILMN_1700238
COX5B	-1.1375	0.214574	0.65711	7772.15	7629.45	6864.47	7255.48	5486.71	7233.81	6402.26	7346.07	6057.81	6487.96	6970.78	6114.94	6894.24	6524.56	6801.82	COX5B_ILMN_1663512
LOC649553	1.14637	0.380683	0.774089	1758.41	1973.48	3085.66	1524.1	1473.48	1978.53	2052.44	2371.86	2032.75	2265.24	2233.83	3188.07	2027.86	2562.38	2161.49	LOC649553_ILMN_3200830
TPCN1	-1.27079	0.12255	0.560486	153.821	185.481	126.95	151.37	244.203	166.125	198.805	180.919	200.402	97.9212	127.095	141.812	178.675	122.276	164.575	TPCN1_ILMN_1737805
TTC23	-1.1943	0.196015	0.638313	102.593	111.637	103.974	93.3238	147.529	98.7761	88.4862	119.978	94.8897	86.3316	97.5549	83.0018	106.798	88.9628	102.34	TTC23_ILMN_1690320
UNKOWN_1178	1.07728	0.467081	0.81888	68.6536	68.6149	93.316	71.969	69.775	83.3441	84.0616	72.9771	70.6902	78.0054	83.8533	84.0186	75.9335	81.9591	77.4399	UNKOWN_ILMN_1867588
RPL8	1.32554	0.18311	0.624761	135.969	121.717	76.3442	107.487	122.005	117.815	134.999	157.935	104.657	129.052	133.917	170.274	119.881	144.414	126.014	RPL8_ILMN_1811433
UNKOWN_1769	-1.12311	0.00178875	0.132076	71.9269	76.1837	70.0114	69.3038	68.5861	63.1012	72.0808	75.9353	78.3142	62.9136	66.8387	64.3996	71.7159	64.7173	69.9663	UNKOWN_ILMN_1824490
SNX15	1.10072	0.528802	0.847759	114.243	115.949	88.262	113.167	73.1821	92.0848	79.0387	96.6934	85.3101	127.718	120.05	101.691	95.3256	116.486	100.616	SNX15_ILMN_2378670
TMC4	-1.06586	0.536771	0.851648	76.885	85.1441	69.0549	96.1064	85.1801	74.1504	69.7332	102.823	80.8076	64.3048	70.3275	82.5503	82.2094	72.3942	79.7556	TMC4_ILMN_1803219
MAPKBP1	1.02686	0.66776	0.90153	67.2476	86.1867	65.9873	79.7674	111.112	93.9317	88.622	76.0081	91.5806	73.9247	77.1118	72.6444	84.4937	74.5603	82.0104	MAPKBP1_ILMN_1658261
GGTLC1	1.08413	0.349687	0.759088	66.9534	69.3269	67.5786	68.2592	81.3691	66.8469	77.0869	68.1075	59.6675	71.9269	74.2561	74.834	69.4662	73.6723	70.5177	GGTLC1_ILMN_3306988
LOC647646	1.10167	0.0342422	0.372221	67.3962	69.0884	68.0069	77.2491	70.591	76.2038	68.6507	68.1417	62.926	78.837	75.6984	70.9462	69.806	75.1605	71.1446	LOC647646_ILMN_1674741
CD79B	1.13919	0.471832	0.820689	214.05	200.993	197.021	205.196	119.832	174.285	149.27	270.191	154.042	197.69	172.33	367.835	187.209	245.952	201.895	CD79B_ILMN_2366212
KRAS	-1.22192	0.375087	0.773235	231.695	210.586	468.938	205.303	270	266.468	243.207	248.992	236.222	227.062	242.877	227.407	264.601	232.448	256.563	KRAS_ILMN_1728071
C14ORF166B	-1.00495	0.938719	0.987608	69.6596	74.804	69.3885	71.0582	79.0387	68.5637	77.061	75.2356	71.8743	75.5974	77.3617	60.9151	72.9649	71.2914	72.5465	C14orf166B_ILMN_1784464
GNG8	1.11252	0.21426	0.657051	68.0732	65.557	69.5204	68.6383	92.7808	76.4011	68.7827	67.7903	69.371	77.1561	70.3254	78.7313	71.8794	75.4042	72.7606	GNG8_ILMN_1693269
HSF1	1.14992	0.410915	0.791406	97.0196	86.564	63.2662	92.2855	59.2997	92.5661	96.6867	93.9783	114.441	92.3614	91.2766	95.8338	88.4564	93.1573	89.6316	HSF1_ILMN_1667060
RHOF	1.05767	0.397102	0.783473	66.0063	66.2407	82.2708	66.7117	67.7419	72.0192	78.1368	77.1304	74.3699	80.7973	71.4734	73.699	72.292	75.3232	73.0498	RHOF_ILMN_1652918
HMGCR	1.10285	0.654843	0.896978	687.448	702.293	1258.54	715.97	800.595	662.263	567.433	1063.24	572.468	1068.51	944.446	807.624	781.14	940.193	820.903	HMGCR_ILMN_1657395
LOC730029	-1.11972	0.507499	0.838791	233.478	213.063	211.484	229.653	108.331	205.605	183.562	267.476	191.69	188.556	176.021	225.786	204.927	196.788	202.892	LOC730029_ILMN_3302456
PRB3	1.12731	0.00736357	0.207644	56.7417	67.1134	66.2229	70.6303	75.0893	68.1532	66.4825	68.6025	70.5948	68.7515	71.227	73.7775	67.7367	71.252	68.6155	PRB3_ILMN_1759690
TRADD	-1.08065	0.377843	0.774011	287.665	313.497	228.598	292.296	377.49	313.878	346.614	214.716	372.345	280.945	268.251	216.76	305.233	255.319	292.754	TRADD_ILMN_1765851
CPN2	-1.01384	0.872422	0.970569	103.362	88.7261	75.178	77.7589	89.1951	79.0412	83.3395	87.7849	77.7713	86.4109	93.5336	81.8584	84.6842	87.2677	85.33	CPN2_ILMN_1781013
LOC644935	-1.14261	0.210129	0.65445	130.302	117.278	160.143	125.66	94.4539	137.82	120.564	116.903	115.445	107.687	116.738	130.499	124.285	118.308	122.791	LOC644935_ILMN_1795856
C5ORF27	1.04829	0.627632	0.886091	84.4776	72.739	53.0008	66.699	68.2988	78.5225	70.6036	61.2469	67.9119	68.6329	75.7131	72.1995	69.2778	72.1818	70.0038	C5orf27_ILMN_3253599
PRRG2	1.20616	0.155166	0.599015	103.965	95.9753	75.2148	92.4052	86.9956	85.1441	76.1807	85.5043	65.1925	98.0653	120.885	111.09	85.1752	110.013	91.3848	PRRG2_ILMN_2064150
KIAA0922	-1.43457	0.00863774	0.225336	270.678	219.231	200.68	256.463	195.802	237.949	232.076	173.416	213.063	166.809	153.263	157.776	222.151	159.282	206.434	KIAA0922_ILMN_1668469
MORN2	-1.05571	0.50453	0.837979	250.881	213.104	251.584	243.402	261.466	238.41	248.204	269.407	191.835	224.04	211.669	241.061	240.921	225.59	237.089	MORN2_ILMN_1756826
MAPK11	-1.0934	0.421844	0.798053	85.2039	87.0128	74.8025	74.1829	79.065	68.8517	64.1664	79.4913	70.9368	89.764	65.8285	71.7972	75.9681	75.7966	75.9252	MAPK11_ILMN_1735361
NDFIP1	-1.05478	0.726062	0.923178	135.035	124.873	229.156	148.57	177.792	157.858	136.398	191.817	136.586	137.438	150.96	158.706	159.787	149.035	157.099	NDFIP1_ILMN_1751452
PRMT10	1.0252	0.734112	0.926751	104.073	122.405	131.685	113.528	121.602	107.687	109.126	128.834	101.892	101.906	130.773	135.641	115.648	122.773	117.429	PRMT10_ILMN_1778985
LOC732300	-1.07249	0.582846	0.868595	102.043	81.6577	77.3637	84.9331	94.4212	73.4264	90.0446	79.6178	81.0404	69.4899	79.549	94.5344	84.9498	81.1911	84.0101	LOC732300_ILMN_1669103
UNKOWN_2869	-1.74014	0.0202631	0.311223	389.359	394.472	642.143	361.764	485.953	288.918	368.31	568.966	321.015	263.322	249.636	284.743	424.544	265.9	384.883	UNKOWN_ILMN_1821176
ELF1	1.0442	0.716927	0.91936	1138.75	1222.64	1369.58	1313.37	1555.9	1179.04	980.052	1005.56	903.272	1341.11	1545.86	1047.15	1185.35	1311.37	1216.86	ELF1_ILMN_1664010
SERP1	-1.03763	0.817935	0.952529	312.504	315.711	635.462	323.211	278.71	355.685	365.767	362.152	317.351	362.023	338.716	457.656	362.95	386.132	368.746	SERP1_ILMN_1706817
LOC729196	1.03137	0.844442	0.960594	95.9918	109.741	70.8083	114.459	142.18	120.181	151.613	83.5674	137.583	90.4973	87.7986	102.994	114.014	93.7632	108.951	LOC729196_ILMN_1652164
ABCC5	-2.54126	0.000397367	0.0707313	380.298	478.699	680.164	383.584	240.978	364.191	399.064	506.403	448.599	175.48	191.169	224.909	431.331	197.186	372.795	ABCC5_ILMN_1651964
SAFB	-1.0502	0.810994	0.95108	953.794	861.167	693.722	932.109	609.313	564.236	482.479	782.464	420.42	816.36	816.895	737.657	699.967	790.304	722.551	SAFB_ILMN_1722059
LOC400145	-1.04373	0.247922	0.689533	86.8759	80.3263	85.4517	76.8044	78.7144	83.8301	79.92	78.4705	71.8157	79.2208	76.5515	86.48	80.2454	80.7508	80.3718	LOC400145_ILMN_1811227
ARL2BP	-1.10665	0.428555	0.801318	590.624	678.106	977.973	637.382	621.712	727.052	739.114	696.353	692.265	681.108	628.921	674.666	706.731	661.565	695.44	ARL2BP_ILMN_1755391
UNKOWN_185	-1.08221	0.208363	0.652513	97.9469	99.4604	97.5079	103.355	97.0619	82.2286	87.726	92.1376	81.3691	86.4881	95.8593	90.3971	93.1992	90.9148	92.6281	UNKOWN_ILMN_1891725
SMNDC1	1.2114	0.215804	0.65762	130.773	174.413	231.531	143.356	195.719	135.23	134.774	223.56	151.036	167.773	202.358	276.512	168.932	215.548	180.586	SMNDC1_ILMN_1691789
UNKOWN_784	-1.00349	0.960478	0.992383	84.4237	92.499	63.0768	81.2032	85.7839	87.1601	78.1885	72.9925	84.5289	78.2616	81.1871	76.7184	81.0952	78.7224	80.502	UNKOWN_ILMN_1891233
LOC399988	1.1995	0.273826	0.707495	3909	3931.57	6023.8	4273.91	6607.39	4837.53	4138.91	4235.55	4145.27	5320.54	5650.04	5315.31	4678.1	5428.63	4865.74	LOC399988_ILMN_3200330
C1QA	-1.19722	0.491592	0.830645	107.859	128.153	151.751	130.994	301.904	125.62	119.869	183.73	119.214	107.697	98.1267	115.664	152.121	107.163	140.882	C1QA_ILMN_1737918
PYGO2	-1.20974	0.113649	0.549989	155.101	149.203	113.07	147.56	174.305	134.304	183.73	115.949	175.241	120.315	118.114	104.002	149.829	114.144	140.908	PYGO2_ILMN_1695334
PLEKHF2	-1.08503	0.471229	0.820539	90.3646	77.3617	87.8707	90.5633	91.935	86.5855	71.3218	74.1504	91.4335	63.0939	81.1272	93.9478	84.6207	79.3896	83.3129	PLEKHF2_ILMN_1766115
TSPYL6	1.07662	0.542865	0.853527	107.327	91.5218	74.6055	102.864	75.871	96.1579	110.314	81.2454	94.1813	101.635	107.507	83.6961	92.6763	97.6127	93.9104	TSPYL6_ILMN_1701264
DNM2	-1.35688	0.16034	0.602401	147.075	175.648	192.054	155.704	311.305	197.021	215.542	138.821	204.088	99.3838	141.91	140.815	193.029	127.37	176.614	DNM2_ILMN_2339377
UNKOWN_953	1.26259	0.075328	0.474034	79.5236	79.5635	72.7803	96.969	76.7969	82.8527	65.8929	79.4199	82.1637	98.5725	114.632	82.0245	79.5514	98.4098	84.266	UNKOWN_ILMN_1880350
PSMB3	1.18151	0.0175571	0.297781	4376.36	4334.63	4205.21	4531.48	4779.27	4936.4	4659.46	4498.2	4257.27	5954.73	4912.36	4498.2	4508.7	5121.76	4661.97	PSMB3_ILMN_1748651
ZNRF3	1.0529	0.645965	0.893876	65.9103	69.0699	90.3646	71.3376	60.6444	67.2917	71.2644	69.7288	76.1132	68.7168	93.753	74.534	71.3028	79.0013	73.2274	ZNRF3_ILMN_1788738
UNKOWN_2447	1.10805	0.167571	0.609347	66.0744	70.4776	71.7833	61.4097	66.5356	75.4143	64.0489	74.5996	66.2823	74.7077	77.7061	78.3365	68.514	76.9168	70.6147	UNKOWN_ILMN_1871823
C3ORF59	1.30099	0.54337	0.853594	161.535	152.317	608.807	152.643	373.916	176.832	142.785	387.529	153.039	226.959	319.822	454.427	256.6	333.736	275.884	C3orf59_ILMN_1700967
VTA1	1.0066	0.957479	0.9916	122.53	109.316	185.724	130.639	143.121	136.013	131.166	135.748	138.923	126.771	136.294	146.848	137.02	136.638	136.924	VTA1_ILMN_1813010
LOC100130701	1.10733	0.512994	0.841783	125.491	121.142	118.13	135.363	153.9	93.9154	120.4	108.606	115.963	164.662	130.917	113.111	121.435	136.23	125.134	LOC100130701_ILMN_3268246
CD48	1.174	0.162545	0.60457	1321.19	1624.94	1582.48	1595.93	1203.07	1688.21	1468.9	1334.78	1447.39	1771.71	1744.74	1778.41	1474.1	1764.95	1546.81	CD48_ILMN_2061043
NCBP1	1.19353	0.305506	0.728667	434.059	449.013	661.554	493.825	732.07	415.08	441.622	600.151	447.319	556.098	535.546	736.081	519.41	609.242	541.868	NCBP1_ILMN_1777528
UBAP2	-1.26887	0.024318	0.327349	175.8	186.559	202.95	181.021	241.537	216.642	193.95	170.949	212.69	146.954	146.954	150.874	198.011	148.261	185.573	UBAP2_ILMN_1716157
UNKOWN_281	-1.14396	0.161596	0.603457	87.6708	91.6457	96.1579	85.8943	71.4995	81.1721	103.198	87.8665	75.2114	76.8531	85.5883	78.4586	86.7018	80.3	85.1013	UNKOWN_ILMN_1891109
UNKOWN_3016	1.03807	0.598551	0.875089	84.7566	78.2333	92.2772	96.4026	99.3714	84.3636	92.4052	80.0638	88.6049	83.4382	90.2434	90.8972	88.4976	88.193	88.4214	UNKOWN_ILMN_1847771
ABHD3	-1.09165	0.666405	0.901213	459.212	449.609	844.136	429.66	474.423	554.288	504.036	543.554	512.146	513.255	603.941	432.196	530.118	516.464	526.705	ABHD3_ILMN_1801767
KCNC4	-1.03291	0.685622	0.909768	79.6971	77.9289	73.8012	64.6857	64.5864	71.7466	87.1664	60.5885	88.3174	84.4587	72.4436	67.9784	74.2798	74.9602	74.4499	KCNC4_ILMN_1792382
UNKOWN_1930	-1.0638	0.497564	0.833846	87.9258	85.5838	73.0427	89.2148	95.7098	78.7531	81.7054	79.5963	74.804	89.9309	72.4464	70.0787	82.9262	77.4853	81.566	UNKOWN_ILMN_1835443
LRP5L	1.14087	0.446815	0.810059	273.902	287.239	201.668	230.267	159.615	226.399	199.9	275.971	204.529	330.811	281.338	253.153	228.832	288.434	243.733	LRP5L_ILMN_1718633
TWF2	1.20126	0.284172	0.716796	944.751	884.988	623.306	874.322	1743.78	1014.02	1209.43	710.21	1158.54	883.122	1061.38	963.8	1018.15	969.436	1005.97	TWF2_ILMN_1703305
CTHRC1	1.01049	0.789375	0.944313	70.1125	74.1457	79.7281	79.8999	76.5382	71.1844	77.3209	83.1118	78.294	78.7559	73.4441	73.9339	76.704	75.378	76.3725	CTHRC1_ILMN_1725090
LOC100132474	1.00614	0.900213	0.977476	86.9509	80.6183	84.0526	101.123	101.635	88.175	82.4308	97.9796	94.0867	79.1903	88.107	86.0122	90.7835	84.4365	89.1968	LOC100132474_ILMN_3203534
C7ORF47	-1.20861	0.104645	0.536116	281.4	255.918	198.453	282.031	368.665	317.457	330.74	258.01	310.499	177.657	213.861	213.063	289.242	201.527	267.313	C7orf47_ILMN_1741475
H2BFM	-1.04866	0.587311	0.86986	77.1827	77.5426	84.3588	71.9717	92.7874	71.3513	80.4956	69.8745	70.8869	80.7669	77.2047	70.212	77.3835	76.0612	77.0529	H2BFM_ILMN_1675025
POLS	1.03296	0.663671	0.90035	251.507	235.03	306.989	254.536	202.8	273.788	239.801	259.031	247.038	290.085	232.128	297.024	252.28	273.079	257.48	POLS_ILMN_1756793
ATP5E	-1.56703	0.000427422	0.0722126	4163.86	3754.46	3222.88	3900.67	3687.53	3745.78	3336.17	2609.57	3291.75	2422.44	2471.2	2187.22	3523.63	2360.28	3232.79	ATP5E_ILMN_3261197
SEC24D	-1.03217	0.875964	0.972139	130.543	145.464	285.405	144.304	162.673	168.751	156.394	160.221	196.721	145.03	181.72	187.006	172.275	171.252	172.019	SEC24D_ILMN_1656386
ARHGEF7	-1.02876	0.673037	0.904296	91.5548	85.106	89.4154	71.955	67.165	92.939	86.2607	84.4053	86.8467	89.0418	81.6332	88.0344	83.9609	86.2365	84.5298	ARHGEF7_ILMN_1675984
CLEC12A	3.19418	0.003016	0.1574	283.665	254.777	154.285	263.448	268.686	225.43	264.525	214.761	259.634	1047.15	1009.32	343.807	243.246	800.095	382.458	CLEC12A_ILMN_2403228
LOC646135	1.00712	0.965614	0.993421	193.023	169.348	130.9	232.189	187.09	156.428	170.462	124.615	186.62	184.774	168.693	140.227	172.297	164.564	170.364	LOC646135_ILMN_1692916
LOC644075	1.03901	0.691611	0.910694	94.8051	66.6073	87.8665	104.3	72.2614	86.5348	68.412	91.7545	67.1322	87.3926	83.2401	85.5502	82.186	85.3943	82.9881	LOC644075_ILMN_1721680
PLEKHB1	-1.03455	0.628203	0.886264	71.0451	71.3997	72.4493	73.1871	59.1033	69.8374	61.7768	66.4304	62.6076	64.4891	76.6237	67.1669	67.5374	69.4266	68.0097	PLEKHB1_ILMN_1783231
LOC440836	-1.10339	0.203782	0.647682	90.0819	85.9985	76.7771	81.1998	76.2974	82.763	85.1153	75.3788	95.2222	78.7656	70.5827	79.642	83.2038	76.3301	81.4854	LOC440836_ILMN_1738867
UNKOWN_1991	-1.06133	0.194583	0.637536	74.9815	79.1957	75.5764	70.6	70.9542	62.1527	70.7748	73.9132	73.956	74.3311	75.5113	66.8814	72.4561	72.2413	72.4024	UNKOWN_ILMN_1824232
PANK4	1.00177	0.984384	0.99687	174.436	163.542	176.631	204.676	176.602	165.794	167.406	157.08	197.786	186.964	170.625	158.795	175.995	172.128	175.028	PANK4_ILMN_1743910
LOC646301	-1.01188	0.90896	0.979406	92.1608	91.5806	65.7097	98.8769	88.0075	100.998	86.3875	86.3646	72.7565	81.71	77.8827	84.1146	86.9824	81.2358	85.5458	LOC646301_ILMN_3234967
LOC653980	-1.00895	0.90882	0.979406	74.1607	69.1311	76.7004	69.5943	74.2145	69.4221	82.1256	61.492	78.6747	78.1025	69.2248	70.8122	72.8351	72.7132	72.8046	LOC653980_ILMN_1686927
SMAD7	1.10401	0.159592	0.602401	78.7165	80.3392	90.5707	88.1274	91.4563	94.8051	76.5343	77.1444	72.8593	80.9296	90.4193	105.324	83.3948	92.2244	85.6022	SMAD7_ILMN_2203896
CHST7	1.04997	0.836206	0.958231	824.098	796.844	581.144	881.556	422.857	870.912	821.054	543.029	814.787	858.128	849.118	606.241	728.476	771.162	739.147	CHST7_ILMN_1732831
TAF8	1.11336	0.447716	0.81083	91.919	83.1016	102.785	133.902	74.2334	80.4684	70.7649	97.0372	68.1417	105.713	107.085	95.7186	89.1504	102.839	92.5725	TAF8_ILMN_2070477
C9ORF16	-1.18132	0.162368	0.604137	108.432	99.0803	86.5207	104.207	126.344	125.679	144.822	88.1219	154.285	78.325	89.798	80.1673	115.277	82.7634	107.149	C9orf16_ILMN_1782618
LOC648758	1.00947	0.940931	0.98796	88.9042	86.5799	88.1219	93.0081	74.0305	94.8977	110.878	88.9397	101.737	72.0467	89.7413	107.919	91.8996	89.9025	91.4004	LOC648758_ILMN_1652721
LOC645600	-1.07488	0.287417	0.718038	81.5119	73.3829	82.9755	80.2005	65.884	84.8744	82.9867	84.681	72.7842	76.395	76.5885	68.306	78.809	73.7632	77.5476	LOC645600_ILMN_1721869
LOC400958	-1.06941	0.204248	0.64839	74.4496	77.8609	77.3873	80.0811	65.4276	75.2757	74.1517	77.8293	66.9171	77.1732	65.8061	72.2238	74.3756	71.7344	73.7153	LOC400958_ILMN_1661416
FAM195B	1.18994	0.310115	0.731544	228.164	212.69	145.832	200.268	383.116	256.07	381.248	242.573	380.361	188.962	260.04	242.664	270.036	230.555	260.166	FAM195B_ILMN_1733799
TRIM41	1.0451	0.593517	0.872916	329.722	319.543	281.338	365.351	417.208	358.102	419.123	274.153	383.252	331.646	346.373	294.55	349.755	324.19	343.363	TRIM41_ILMN_1729495
DHTKD1	-1.41838	0.00631554	0.197886	113.513	109.327	149.301	105.909	117.608	81.3211	90.2579	119.446	104.726	81.6577	85.3876	93.1241	110.157	86.7231	104.298	DHTKD1_ILMN_1664369
C13ORF23	-1.14621	0.582534	0.868451	255.679	246.372	536.512	237.738	329.347	330.05	323.733	257.38	288.305	257.295	316.854	275.288	311.68	283.146	304.546	C13orf23_ILMN_1795128
XPO4	-1.0302	0.844465	0.960594	139.174	121.991	214.393	121.589	136.746	105.757	103.478	196.311	110.645	113.315	149.518	196.497	138.898	153.11	142.451	XPO4_ILMN_2088612
LOC100128346	1.10823	0.206783	0.650759	84.311	75.6966	74.5298	77.1827	67.4309	72.6241	70.9219	69.8497	79.0196	83.3519	98.4696	78.8799	74.6185	86.9005	77.689	LOC100128346_ILMN_3192102
PTK2B	1.07558	0.620829	0.883855	150.455	160.905	93.8277	164.261	147.634	135.043	164.077	105.978	155.296	156.055	157.806	114.772	141.942	142.878	142.176	PTK2B_ILMN_1732318
NKRF	1.09207	0.591408	0.871583	122.272	112.293	177.499	120.94	171.099	153.263	132.446	168.494	155.122	117.594	161.948	166.672	145.936	148.738	146.637	NKRF_ILMN_1707534
LOC730098	1.10584	0.257621	0.697132	85.0785	82.4706	66.3658	72.9648	92.4278	86.9996	88.8381	77.3803	88.0783	81.2468	82.763	93.647	82.2893	85.8856	83.1884	LOC730098_ILMN_3304850
PEX5	-1.03129	0.752968	0.933233	476.31	578.134	502.214	492.449	460.353	463.973	399.562	508.429	352.365	526.651	461.17	519.145	470.421	502.322	478.396	PEX5_ILMN_1660232
TAF1	1.11659	0.465471	0.817761	105.288	116.593	68.6682	114.799	112.494	127.222	104.292	124.72	115.043	101.927	100.579	114.47	109.902	105.658	108.841	TAF1_ILMN_2346358
KIAA0146	-1.37541	0.0241122	0.325561	229.265	271.765	300.926	262.615	248.622	249.09	263.035	205.414	230.853	214.91	201.985	166.004	251.287	194.3	237.04	KIAA0146_ILMN_1887174
LQK1	-1.06049	0.5498	0.856544	101.822	102.053	86.3441	103.532	128.337	104.409	104.697	103.575	88.4862	93.6	82.6781	97.2112	102.584	91.1631	99.7286	LQK1_ILMN_3301042
PWP1	1.08247	0.57796	0.866006	679.227	729.242	1058.24	687.581	796.503	924.432	774.851	803.94	869.71	798.1	869.855	957.701	813.748	875.219	829.116	PWP1_ILMN_1743049
NUBPL	1.06513	0.601837	0.876102	524.092	524.205	389.643	543.806	532.674	445.805	491.497	580.855	499.024	545.885	453.577	522.436	503.511	507.299	504.458	NUBPL_ILMN_2048811
LOC646481	-1.02795	0.736687	0.927669	73.9953	76.0862	69.6484	76.7452	60.4286	69.9018	65.6285	71.892	78.141	75.9664	66.2168	71.7641	71.3852	71.3158	71.3679	LOC646481_ILMN_1774802
ARAP2	1.12603	0.169466	0.611489	73.4176	72.1456	89.8789	70.5294	71.9564	81.8513	77.4218	80.3519	83.9576	93.8016	87.7602	82.5683	77.9456	88.0434	80.47	ARAP2_ILMN_1767541
DYSFIP1	1.07219	0.294408	0.72279	69.6706	71.4431	62.9523	62.0104	64.1384	79.2504	72.1279	72.3935	71.7891	71.3052	73.3868	73.8079	69.5306	72.8333	70.3563	DYSFIP1_ILMN_2162298
CA13	-1.04575	0.423649	0.799088	73.2229	74.4266	76.5162	80.8641	75.8252	84.2271	79.0143	79.9277	66.3694	67.9649	74.3726	72.1345	76.7104	71.4907	75.4055	CA13_ILMN_1802414
LOC100134598	-1.06799	0.317625	0.735554	88.4788	76.7818	78.9409	81.3854	58.8902	71.243	72.1757	69.2867	64.3311	75.5518	72.0965	80.8236	73.5015	76.1573	74.1655	LOC100134598_ILMN_3239014
CLTB	1.07724	0.365646	0.768415	1327.96	1316.95	1415.24	1248.97	1129.74	1259.42	1264.46	1856.75	1274.71	1435.97	1307.44	1647.99	1343.8	1463.8	1373.8	CLTB_ILMN_1674609
LOC648815	1.02064	0.800032	0.947679	71.7778	73.7297	68.9669	72.3962	65.2968	68.7827	71.6018	73.3903	61.585	61.9432	77.8419	80.4802	69.7252	73.4218	70.6494	LOC648815_ILMN_1652711
HYOU1	-1.26759	0.105761	0.537459	423.647	410.214	404.333	448.843	539.467	576.169	525.416	302.36	515.388	335.491	305.97	336.089	460.649	325.85	426.949	HYOU1_ILMN_2141790
C22ORF34	-1.18145	0.267912	0.704444	80.1971	85.5928	108.992	73.5109	68.1371	99.6389	115.906	90.9667	109.653	70.8977	80.5976	79.3949	92.5105	76.9634	88.6237	C22orf34_ILMN_1717371
DDOST	1.07475	0.526071	0.846817	3085.66	2752.46	2493.62	3134	2866.75	2809.58	2153.34	3205.71	2300.91	3066.67	2781.25	3082.53	2755.78	2976.82	2811.04	DDOST_ILMN_1734231
DCTPP1	-1.10006	0.29621	0.724659	784.979	791.21	863.859	763.926	874.322	817.254	822.775	1024.68	793.841	700.798	650.935	883.51	837.427	745.081	814.341	DCTPP1_ILMN_1763129
MAP2K2	-1.28284	0.168551	0.610286	447.88	518.586	385.326	437.991	581.144	630.246	868.895	358.735	581.726	333.405	391.606	324.694	534.503	349.902	488.353	MAP2K2_ILMN_1657968
WBSCR22	-1.02329	0.766597	0.937576	708.566	681.934	618.956	668.552	770.996	702.046	638.823	763.926	646.502	609.651	643.138	711.862	688.922	654.884	680.413	WBSCR22_ILMN_1697348
SPPL3	1.0859	0.182363	0.624202	88.6504	88.5214	81.6791	73.7604	91.9539	94.6537	101.542	87.7771	86.9956	92.3481	100.091	88.7948	88.3926	93.7445	89.7306	SPPL3_ILMN_1657405
PPP3R1	1.0352	0.832208	0.957351	300.202	332.346	365.87	349.481	511.432	388.651	282.46	322.073	292.968	407.796	407.573	243.645	349.498	353.005	350.375	PPP3R1_ILMN_1796962
LOC727826	-1.29199	0.052445	0.426012	208.735	186.652	211.954	163.173	202.685	175.578	145.007	206.211	171.847	169.348	145.857	155.02	185.76	156.742	178.506	LOC727826_ILMN_3274666
HAMP	-1.21088	0.851344	0.963356	2121.3	2155.46	117.287	2093.53	320.455	1337.02	2351.4	97.6453	2270.73	1113.27	1060.72	255.793	1429.42	809.927	1274.55	HAMP_ILMN_1729188
ELN	-1.01615	0.745153	0.931176	80.1555	75.1631	77.5842	69.3406	70.4586	74.7913	81.4513	88.3869	71.0712	83.7384	70.4545	75.5095	76.4892	76.5675	76.5087	ELN_ILMN_2385672
KIAA1267	-1.3976	0.108999	0.543596	370.145	441.886	576.169	373.994	578.88	476.549	426.951	294.413	453.015	373.916	369.637	249.767	443.556	331.107	415.444	KIAA1267_ILMN_1678235
PRDX6	1.5187	0.00628098	0.197886	1114.56	1199.95	1468.9	1126.43	1340.46	1207.71	949.135	1539.48	1257.67	1726.06	1911.54	2085.7	1244.92	1907.77	1410.63	PRDX6_ILMN_1803180
MAGEC2	1.08762	0.141791	0.586187	68.8863	71.2555	74.856	80.3555	71.4153	73.9094	67.8475	72.3059	69.4183	67.1233	77.1804	91.2499	72.25	78.5179	73.817	MAGEC2_ILMN_1757152
CHRNB1	-1.2095	0.122007	0.559804	178.802	181.057	131.977	164.615	248.901	180.627	215.818	138.024	250.806	138.795	137.121	126.879	187.848	134.265	174.452	CHRNB1_ILMN_1741131
C17ORF88	1.16199	0.272465	0.706667	109.558	115.821	81.3575	124.271	98.5351	120.674	107.134	112.303	114.837	145.783	103.141	107.72	109.388	118.881	111.761	C17orf88_ILMN_3263062
LOC100131531	1.1649	0.173686	0.616561	2095.13	2310.05	3284.55	2341.94	2563.92	2247.74	2259.69	2387.7	2187.22	2985.23	2851.7	2951.75	2408.66	2929.56	2538.88	LOC100131531_ILMN_3295075
LOC143666	1.13287	0.170435	0.612583	113.424	118.166	120.192	114.401	146.786	112.221	113.725	107.406	129.27	148.743	128.198	122.828	119.51	133.256	122.947	LOC143666_ILMN_1651296
FAM71E2	1.08861	0.213105	0.656437	67.3723	79.5124	67.7487	79.3698	70.5322	73.2001	67.3243	67.4535	69.3284	82.7138	79.5154	71.1885	71.3157	77.8059	72.9383	FAM71E2_ILMN_3232949
WDR25	1.05149	0.754417	0.933551	101.575	102.276	127.521	94.2718	167.871	119.14	106.068	124.391	105.919	118.103	110.765	117.731	116.559	115.533	116.303	WDR25_ILMN_1704351
HRASLS3	-1.52147	0.351884	0.759837	340.219	310.459	94.0631	344.7	126.058	264.886	273.788	111.244	265.409	172.582	187.943	86.9711	236.758	149.165	214.86	HRASLS3_ILMN_1667711
LOC730534	1.07619	0.456729	0.814213	3309.79	3419.44	4084.82	3291.75	3343.58	3446.68	3962.07	3714.94	4286.55	4334.63	4090.17	3250.19	3651.07	3891.66	3711.22	LOC730534_ILMN_1689327
ZNF283	-1.16275	0.110422	0.544893	106.773	105.47	114.588	96.3039	91.1966	99.9488	126.027	89.4288	111.21	93.1626	98.9709	89.0273	104.55	93.7203	101.842	ZNF283_ILMN_1667589
LOC113386	1.02958	0.897458	0.976942	477.023	471.929	331.044	474.745	218.214	405.998	399.005	340.16	384.487	467.563	482.816	360.296	389.178	436.892	401.107	LOC113386_ILMN_1667330
KDM6B	1.17699	0.114938	0.551799	79.4559	62.4136	69.4274	78.6474	60.3183	88.1359	81.1416	86.32	85.3284	79.5795	75.1592	93.8587	76.7987	82.8658	78.3155	KDM6B_ILMN_2397521
FAM43A	-1.1406	0.0858417	0.501937	73.2828	81.6102	81.5341	72.9046	75.7569	73.8838	77.4735	95.9456	71.5221	65.7302	68.716	72.7565	78.2126	69.0675	75.9264	FAM43A_ILMN_1706015
LONRF1	1.43351	0.152047	0.596343	68.5106	86.9711	150.127	71.8709	113.401	98.5725	97.2851	84.4012	104.794	134.065	132.053	148.843	97.326	138.321	107.575	LONRF1_ILMN_1705953
LOC100131330	1.06965	0.13964	0.583619	73.5745	69.3462	68.5661	66.8959	79.7067	83.4758	75.5518	70.9788	76.6706	75.9319	76.2931	73.9054	73.8629	75.3768	74.2414	LOC100131330_ILMN_3246783
ZCCHC11	-1.18623	0.230174	0.673506	135.774	125.726	161.117	169.255	151.322	159.572	166.03	105.927	144.822	127.703	124.701	103.467	146.616	118.624	139.618	ZCCHC11_ILMN_2373099
LILRA4	-1.02894	0.735439	0.927185	74.0785	68.6877	76.7931	64.5781	78.0703	69.8238	62.6084	67.2073	58.6686	63.4763	68.4018	82.6133	68.9462	71.4971	69.5839	LILRA4_ILMN_1702385
C12ORF51	-1.2469	0.127051	0.56971	243.17	217.696	310.578	245.346	222.024	264.643	285.286	205.343	279.33	230.932	189.507	193.785	252.602	204.742	240.637	C12orf51_ILMN_3244516
SHARPIN	-1.18817	0.310744	0.731842	170.588	163.48	151.42	196.342	231.577	200.359	237.896	120.619	245.578	120.483	159.3	131.166	190.873	136.983	177.401	SHARPIN_ILMN_1794780
RGS19	-1.64117	0.0141991	0.277138	1530.66	1387.41	1368.04	1543.73	2041.42	1870.67	2022.77	1205.77	1971.02	718.608	964.206	948.545	1660.16	877.12	1464.4	RGS19_ILMN_1677085
ZMYM5	-1.06532	0.554952	0.858131	95.7729	101.286	104.657	85.7091	68.5904	98.3847	101.596	94.6847	82.6633	94.7923	104.399	84.8499	92.5939	94.6803	93.1155	ZMYM5_ILMN_1781028
NR4A2	1.33259	0.00130635	0.115783	80.5956	78.8487	69.9103	70.7973	72.7481	88.9639	86.5049	82.8984	83.3909	113.167	105.948	87.6838	79.4065	102.266	85.1214	NR4A2_ILMN_1782305
HNRNPUL2	-1.0496	0.839687	0.959147	488.581	513.508	351.038	572.637	755.988	367.577	300.771	535.695	314.171	402.94	386.244	489.398	466.663	426.194	456.546	HNRNPUL2_ILMN_2072091
LOC440396	-1.05967	0.494474	0.831836	84.5149	85.6252	119.832	87.3109	81.2875	87.366	77.1152	98.8873	81.4641	75.2391	95.1618	101.786	89.2671	90.7291	89.6326	LOC440396_ILMN_2191759
UNKOWN_2307	1.00503	0.923214	0.983157	67.6648	78.0429	72.9492	70.9343	83.9121	77.3709	68.081	68.9206	65.0835	74.5155	72.1572	72.732	72.551	73.1349	72.697	UNKOWN_ILMN_1904301
LINS1	-1.03646	0.664346	0.900533	196.255	185.025	240.641	196.636	170.78	202.165	203.651	185.254	204.179	201.104	205.048	190.321	198.287	198.824	198.421	LINS1_ILMN_2338197
SLC19A1	-1.12976	0.609037	0.879073	212.404	211.449	93.1885	173.416	263.986	169.887	234.894	154.784	236.594	139.344	126.611	164.52	194.511	143.492	181.756	SLC19A1_ILMN_1698996
ORC6L	1.19394	0.290818	0.720576	15089.8	13239	8451.13	13079.8	10174.2	11704.5	11688.6	12962.3	10573.8	14611.2	14211.1	13838.7	11884.8	14220.3	12468.7	ORC6L_ILMN_2215061
SF3B1	1.57637	0.236318	0.678773	343.807	356.064	157.754	329.722	119.38	251.017	263.448	459.212	321.239	477.023	368.221	430.673	289.071	425.306	323.13	SF3B1_ILMN_1674780
LOC648283	-1.12948	0.195502	0.638033	81.9775	84.9477	84.8041	77.9034	71.2772	76.8102	93.7264	82.2596	75.7048	71.2561	62.8161	91.5668	81.0457	75.213	79.5875	LOC648283_ILMN_3276005
LITAF	1.53347	0.310063	0.731544	4493.14	4226.5	1758.41	4074.5	2111.47	4168.6	6023.8	1319.74	5807.81	6991.69	6731.06	2558.75	3776	5427.17	4188.79	LITAF_ILMN_1713934
LOC392713	-1.02168	0.604168	0.877016	70.6568	68.824	70.2716	67.6001	73.7399	72.4737	76.9451	68.9636	78.7936	67.567	66.7474	71.0485	72.0298	68.4543	71.1359	LOC392713_ILMN_1661389
PDCD4	1.13473	0.43175	0.803347	718.608	597.813	578.481	697.02	670.883	502.957	511.928	678.854	518.408	824.293	749.785	587.497	608.328	720.525	636.377	PDCD4_ILMN_2396272
LOC644055	1.04444	0.48284	0.826029	67.7196	65.995	73.5883	71.4538	68.2865	63.6255	58.7453	67.9909	76.3968	72.2876	71.6788	72.3153	68.2002	72.0939	69.1736	LOC644055_ILMN_1724269
LAMP3	1.79656	0.0312509	0.358056	57.6184	72.01	62.4345	54.1066	137.679	67.0203	61.7843	66.8647	55.4247	123.519	118.638	102.507	70.5491	114.888	81.6338	LAMP3_ILMN_2170814
FAM122B	-1.08384	0.766883	0.937576	88.8381	99.7564	202.561	84.2226	169.006	113.88	105.877	135.601	100.852	89.6716	126.376	124.421	122.288	113.489	120.089	FAM122B_ILMN_2189605
SCO2	-1.37302	0.0233443	0.320705	932.925	830.484	784.979	1010.66	632.003	958.28	649.183	737.657	571.896	656.494	594.837	601.692	789.785	617.674	746.757	SCO2_ILMN_1701621
LOC729659	1.12281	0.140577	0.584868	66.2349	71.5259	61.2691	75.0466	85.562	80.3897	80.9333	69.0913	103.814	70.4297	77.5077	75.2678	77.0963	74.4017	76.4227	LOC729659_ILMN_3225620
NARF	1.05676	0.703956	0.914937	296.771	302.36	318.896	319.114	505.998	280.487	317.74	287.068	275.91	324.873	355.685	292.243	322.705	324.267	323.095	NARF_ILMN_2334693
SYTL3	-1.13725	0.336853	0.749132	87.7011	91.5636	110.94	97.0372	146.236	91.6586	94.5257	106.754	102.656	68.2293	87.1759	101.832	103.23	85.7458	98.8592	SYTL3_ILMN_1720623
DHX34	1.23588	0.192044	0.635112	198.98	216.707	130.038	222.594	166.87	196.428	192.28	175.415	219.231	238.645	211.409	209.801	190.949	219.952	198.2	DHX34_ILMN_1747506
C7ORF30	1.01172	0.930809	0.985756	1005.56	1109.29	1316.19	963.469	1267.64	1047.51	1218.86	1325.31	1254.27	947.736	1028.81	1559.37	1167.57	1178.64	1170.33	C7orf30_ILMN_1739798
LRRC46	-1.06424	0.396262	0.783473	70.5801	72.283	69.8441	68.5543	59.4477	69.8258	55.7734	72.8614	58.9672	65.8215	67.0334	66.9992	66.4597	66.618	66.4993	LRRC46_ILMN_1768818
H2AFY	-1.33527	0.235704	0.678773	2461.79	2263.32	1794.52	1996.81	1078.75	2312.14	2942.54	1703.92	3157.83	1800.32	1640.72	1421.91	2190.18	1620.98	2047.88	H2AFY_ILMN_1674034
LOC643872	1.04546	0.577164	0.865804	72.2047	86.3346	72.3835	81.045	64.3138	70.6063	73.3419	79.3995	79.7067	83.3371	77.5842	79.7438	75.4818	80.2217	76.6667	LOC643872_ILMN_1665630
C21ORF66	1.30004	0.187823	0.631973	217.245	231.577	425.646	241.423	315.507	250.353	207.922	289.966	224.275	381.143	351.368	351.327	267.102	361.279	290.646	C21orf66_ILMN_2251978
LOC283970	-1.09079	0.431302	0.803347	72.0719	84.2994	82.4828	75.7408	61.1467	84.4832	69.5225	60.5235	74.5251	80.3951	68.0685	70.5603	73.8662	73.0079	73.6516	LOC283970_ILMN_1694431
CNBP	1.24649	0.19353	0.636682	2441.36	2477.85	2302.78	2667.31	1418.4	2306.45	2339.43	2441.36	2235.58	3501.95	2946.26	2615	2292.28	3021.07	2474.48	CNBP_ILMN_1769319
SPG11	-1.06978	0.718832	0.920032	509.849	605.716	760.391	449.013	747.654	755.18	733.038	536.064	831.707	522.172	666.175	551.392	658.735	579.913	639.029	SPG11_ILMN_1665049
SH3BP4	-1.18326	0.321995	0.737511	86.9662	108.918	79.8459	89.2877	63.0132	88.3512	93.2645	72.6515	98.1819	98.1819	77.8117	59.7566	86.72	78.5834	84.6859	SH3BP4_ILMN_1785330
LOC646897	-1.06532	0.473005	0.820947	86.9047	81.8584	83.2481	74.1296	95.9573	87.2277	104.929	80.3951	113.353	78.5752	76.975	80.9846	89.7781	78.8449	87.0448	LOC646897_ILMN_1693225
CTDSPL2	-1.032	0.83419	0.958112	118.431	105.365	196.677	124.29	140.998	133.709	119.852	143.156	111.01	128.715	133.758	129.696	132.61	130.723	132.138	CTDSPL2_ILMN_1665655
APLP2	-1.16934	0.289916	0.71999	157.372	145.772	195.802	172.515	132.018	158.55	138.441	122.042	169.831	128.845	162.328	134.316	154.705	141.83	151.486	APLP2_ILMN_2081465
NOC3L	1.362	0.0491888	0.418004	126.189	154.962	222.838	141.106	174.829	136.97	103.457	186.398	139.344	194.626	218.646	258.716	154.01	223.996	171.507	NOC3L_ILMN_2187727
MBOAT2	-1.14791	0.204462	0.648534	76.0584	82.5121	92.8787	71.6388	90.0751	78.3638	93.9478	71.6956	95.7673	67.2815	75.603	75.7569	83.6597	72.8805	80.9649	MBOAT2_ILMN_2347424
MAGEB6	-1.02659	0.723959	0.922168	74.5615	78.1624	69.7371	72.4586	63.8471	71.8709	85.1098	61.5342	67.4715	78.094	70.3335	68.3918	71.6392	72.2731	71.7977	MAGEB6_ILMN_1685572
WDR48	1.03923	0.809882	0.950744	233.435	267.292	280.882	275.971	225.64	260.223	275.367	191.101	274.1	315.507	312.504	199.5	253.779	275.837	259.293	WDR48_ILMN_1762103
ZNF432	-1.09057	0.382759	0.77431	94.512	87.1967	75.213	72.1648	67.8461	76.4106	76.3064	89.495	78.04	68.1518	83.8772	83.5981	79.6872	78.5424	79.401	ZNF432_ILMN_1693788
UNKOWN_2753	1.00092	0.992286	0.998755	78.1459	94.19	74.8265	90.1091	85.2009	73.743	70.6455	75.5472	61.3528	85.5435	76.9451	83.9068	78.1957	82.1318	79.1797	UNKOWN_ILMN_1914495
STK35	-1.13866	0.353902	0.760996	137.258	142.299	99.9928	110.084	107.538	129.865	96.1485	113.463	114.815	92.7211	115.302	123.74	116.829	110.588	115.269	STK35_ILMN_1727809
ZNF573	-1.16224	0.291566	0.721254	167.406	160.017	240.038	140.422	185.828	155.676	155.732	207.464	194.865	164.581	151.239	164.542	178.605	160.121	173.984	ZNF573_ILMN_1658080
H3F3B	1.227	0.421269	0.798053	347.118	345.132	764.464	368.364	631.543	439.394	378.478	471.325	390.732	556.69	500.333	607.397	459.617	554.807	483.414	H3F3B_ILMN_1695706
LOC100128585	-1.09988	0.191032	0.634313	86.6533	110.834	99.2181	91.5218	85.1923	92.7995	81.1236	100.758	99.616	81.4687	92.3089	95.2309	94.1908	89.6695	93.0605	LOC100128585_ILMN_3175415
NKAP	1.06307	0.571826	0.864526	90.0783	103.238	141.299	99.6826	117.776	96.5347	86.8589	119.638	105.458	103.776	133.22	114.189	106.729	117.062	109.312	NKAP_ILMN_1675359
ZHX2	-1.15295	0.115814	0.55342	116.422	113.167	128.8	119.801	139.291	136.116	102.486	101.365	114.607	89.8789	106.635	115.528	119.117	104.014	115.341	ZHX2_ILMN_1792951
PELI1	-1.98547	0.0194189	0.307098	243.207	241.722	511.261	222.188	179.965	300.073	266.22	227.44	231.054	179.419	150.181	142.515	269.237	157.372	241.27	PELI1_ILMN_1679268
C19ORF35	-1.13502	0.101857	0.531437	81.4548	69.5094	77.8498	81.1588	98.2361	87.5474	81.5524	88.6568	82.4572	64.2636	67.6875	69.3009	83.1581	67.084	79.1396	C19orf35_ILMN_1674926
LOC440733	-1.08458	0.3763	0.773235	9947.82	9779.43	10754.4	9850.17	11279.9	10225.3	9368.29	9947.82	9558.97	9290.23	7825.21	11279.9	10079.1	9465.12	9925.62	LOC440733_ILMN_1671217
UNKOWN_519	-1.19002	0.0432645	0.398393	69.8694	87.52	90.3528	74.9513	68.3444	68.1932	72.01	67.6015	67.1486	61.492	74.6213	71.4486	73.999	69.1873	72.7961	UNKOWN_ILMN_1878191
UNKOWN_1405	1.06744	0.321355	0.737293	70.4225	74.1914	66.9248	76.9893	67.8333	81.8819	75.8354	74.6818	80.4419	75.1934	70.442	80.2926	74.3558	75.3094	74.5942	UNKOWN_ILMN_1911047
ERAP1	-1.07941	0.489032	0.829104	113.277	106.059	113.167	103.588	89.6619	105.211	82.5272	137.141	97.1833	95.4491	102.561	110.433	105.313	102.814	104.688	ERAP1_ILMN_2336220
LYRM5	-1.03912	0.793215	0.945085	248.793	273.518	349.176	258.454	406.581	295.519	475.158	392.897	474.745	256.192	274.914	300.685	352.76	277.264	333.886	LYRM5_ILMN_1744534
PRR13	-1.04001	0.818932	0.952893	147.407	136.536	103.362	151.726	87.5137	126.333	164.961	156.153	126.333	111.525	132.72	124.942	133.37	123.062	130.793	PRR13_ILMN_1795944
SNORD80	1.15157	0.0448782	0.402021	63.493	78.0124	82.0204	85.4701	67.8813	74.0622	65.1895	85.0092	70.719	82.6595	80.1874	93.6	74.6508	85.4823	77.3587	SNORD80_ILMN_3243244
SIGLEC11	-1.75984	0.0134337	0.271893	99.543	117.356	182.124	110.567	89.1394	143.34	166.004	171.593	155.401	67.8343	73.9682	77.7973	137.23	73.1999	121.222	SIGLEC11_ILMN_1674593
TRIM15	-1.09644	0.259891	0.698881	70.2154	68.8041	74.7219	61.4833	63.2603	63.0257	55.9385	63.1357	68.4252	68.2323	71.9407	55.7917	65.4456	65.3216	65.4146	TRIM15_ILMN_2361991
RELT	-1.0684	0.202903	0.647489	108.854	95.4491	100.512	100.204	106.153	99.8269	89.2508	96.0174	100.41	97.5996	92.8605	94.483	99.6308	94.981	98.4684	RELT_ILMN_1748614
UBTFL2	-1.0513	0.58791	0.870275	80.7916	71.6501	74.3699	90.1425	68.1764	67.429	75.6984	75.3585	61.9203	68.8385	76.0097	70.8112	73.9485	71.8865	73.433	UBTFL2_ILMN_3248990
UNKOWN_846	-1.20342	0.00662034	0.202428	73.8108	75.2504	77.1078	63.1127	69.4017	65.1675	64.1307	60.8471	71.516	66.2364	60.2123	61.6167	68.9272	62.6884	67.3675	UNKOWN_ILMN_1907537
LOC728715	-1.00983	0.900645	0.977476	76.1982	77.522	87.4491	75.0202	77.1561	77.5448	75.5199	73.0276	87.8581	88.6948	72.9806	77.4953	78.5884	79.7236	78.8722	LOC728715_ILMN_1749875
EPS15	-1.20083	0.573305	0.864757	127.051	130.842	286.91	91.7969	215.86	139.221	133.22	227.84	136.038	127.454	150.349	143.74	165.42	140.514	159.193	EPS15_ILMN_1665357
EHMT1	-1.13545	0.0876567	0.506254	76.8753	70.6935	74.9291	80.8692	72.0477	71.1885	69.7564	75.9302	74.8459	66.5534	55.3215	75.5518	74.1262	65.8089	72.0469	EHMT1_ILMN_1706418
EXOSC2	1.25467	0.102334	0.531777	172.515	185.69	223.927	192.735	181.937	163.222	152.462	313.705	165.038	201.833	219.949	319.157	194.581	246.98	207.681	EXOSC2_ILMN_1697736
SLC25A39	1.01258	0.948937	0.990124	2024.36	1922.15	1331.92	1960.14	1668.23	1520.01	1436.73	2336.35	1407.76	1472.56	1647.18	2218.23	1734.19	1779.32	1745.47	SLC25A39_ILMN_1743911
LRRC25	-1.14647	0.548067	0.855748	258.454	261.113	176.066	215.292	528.219	272.673	286.848	253.603	246.753	191.882	185.69	221.294	277.669	199.622	258.157	LRRC25_ILMN_1766487
COPS7A	1.17699	0.0947348	0.519274	1732.42	1587.24	1447.9	1826.69	1861.58	1674.65	1587.92	2007.73	1541.55	1902.78	1793.01	1902.78	1696.41	1866.19	1738.85	COPS7A_ILMN_1758412
C10ORF105	-1.03912	0.615222	0.88118	72.3659	75.4487	81.9083	70.6495	80.8641	71.1553	66.6705	85.6071	75.2953	76.7762	75.9773	68.3287	75.5516	73.6941	75.0872	C10orf105_ILMN_3181538
LOC651143	1.14244	0.685834	0.909768	682.252	614.915	262.187	710.21	283.12	493.12	654.202	525.622	602.09	684.457	542.271	441.886	536.413	556.205	541.361	LOC651143_ILMN_1690063
DYNC1H1	-1.23992	0.153031	0.597842	849.745	992.393	918.601	929.521	727.539	1029.2	834.626	620.442	945.681	827.661	736.81	666.355	871.972	743.609	839.881	DYNC1H1_ILMN_1780302
LOC729314	1.04089	0.441407	0.807255	68.9966	72.1397	70.5553	66.944	62.6319	69.8471	61.4159	66.85	62.8872	76.2819	76.9612	67.4604	66.9186	73.5679	68.5809	LOC729314_ILMN_3225162
UNKOWN_2649	1.17625	0.142046	0.586187	63.4306	53.8726	80.6134	66.3949	77.2793	68.9509	63.8505	79.1263	65.5955	71.1171	75.5279	83.4625	68.7904	76.7025	70.7685	UNKOWN_ILMN_1896630
MXD4	-1.11315	0.688815	0.910523	291.697	320.864	211.253	315.851	346.614	185.326	215.516	471.176	211.198	204.179	228.036	307.875	285.499	246.697	275.799	MXD4_ILMN_1756541
SMYD4	-1.12031	0.583607	0.868965	153.76	146.627	202.685	156.935	198.369	196.986	289.335	139.344	272.24	148.725	170.883	127.872	195.142	149.16	183.647	SMYD4_ILMN_2086238
ATP5H	-1.10191	0.125068	0.565772	5692.73	6538.17	6538.17	4806.06	5922.5	5584.71	6223.9	5630.57	6515.36	5637.9	6212.06	5193.65	5939.13	5681.2	5874.65	ATP5H_ILMN_1666372
ERCC3	-1.10155	0.259186	0.698881	276.326	292.76	320.752	282.406	327.512	332.88	273.359	217.722	243.817	306.543	263.642	240.209	285.282	270.131	281.494	ERCC3_ILMN_1740216
PDPK1	1.2495	0.469874	0.819901	320.528	306.609	110.615	355.367	201.309	336.24	369.395	301.682	318.831	274.785	306.133	252.102	291.175	277.673	287.8	PDPK1_ILMN_1653793
FAM108C1	1.19915	0.676873	0.906207	74.014	93.4552	267.476	75.2287	205.048	97.3554	79.2524	174.201	63.1229	126.965	113.88	220.641	125.462	153.829	132.553	FAM108C1_ILMN_1788416
FLJ10081	-1.03393	0.836838	0.958349	514.424	429.744	398.915	454.098	405.157	499.129	520.361	255.435	484.438	513.754	514.99	301.561	440.189	443.435	441	FLJ10081_ILMN_1745217
TM6SF1	-1.03305	0.286273	0.717916	357.224	370.145	350.234	350.065	366.942	380.298	369.883	325.412	385.538	359.979	363.343	321.154	361.749	348.159	358.352	TM6SF1_ILMN_1750961
CFDP1	-1.09988	0.465082	0.817761	649.183	704.427	822.331	678.854	541.935	710.64	626.478	599.941	651.87	723.699	730.859	534.344	665.073	662.967	664.547	CFDP1_ILMN_1800837
WDR51A	1.33227	0.248462	0.689784	206.454	181.991	140.75	190.62	108.505	140.835	123.105	226.469	126.594	264.276	239.521	197.558	160.591	233.785	178.89	WDR51A_ILMN_1780667
NDRG1	1.94021	0.0444762	0.401809	296.103	370.232	275.519	358.735	1192.48	303.562	299.061	320.257	346.669	611.768	810.315	445.02	418.069	622.367	469.144	NDRG1_ILMN_1809931
MTHFD2L	1.21175	0.0836871	0.49671	81.2074	89.3987	105.605	89.5391	90.6937	88.1118	82.557	101.337	69.3736	90.4346	111.259	135.576	88.6471	112.423	94.5911	MTHFD2L_ILMN_1652434
IPO8	-1.01956	0.962893	0.992967	254.25	271.622	193.368	297.065	89.0629	304.438	291.376	140.75	310.195	291.769	308.761	139.864	239.125	246.798	241.043	IPO8_ILMN_1753164
CXORF36	1.2478	0.149675	0.593633	69.6079	84.0437	63.9753	85.124	87.1433	82.5987	75.0869	89.3032	54.516	90.2847	90.3227	89.1655	76.8221	89.9243	80.0977	CXorf36_ILMN_2047480
LOC646688	1.08932	0.712029	0.918201	1162.22	1277.15	2778.52	1129.11	1476.04	1320.27	1479.87	2194.57	1743.78	1264.86	1507.08	2796.6	1617.95	1856.18	1677.51	LOC646688_ILMN_3205162
QTRT1	-1.1221	0.120008	0.558394	119.77	122.805	135.136	133.986	162.302	117.578	133.04	135.084	137.519	106.262	116.027	114.106	133.024	112.132	127.801	QTRT1_ILMN_1780153
VISA	-1.27044	0.152926	0.597674	136.148	136.642	156.468	148.691	210.311	212.334	203.755	118.554	218.266	108.918	132.597	98.2928	171.241	113.269	156.748	VISA_ILMN_2131493
LOC100133465	1.08586	0.417514	0.795797	16812.7	16028.5	12307.1	15974.6	14611.2	13202.8	14416	16254.7	15230.4	16028.5	16086.3	16468.9	14982	16194.5	15285.1	LOC100133465_ILMN_3243549
LOC644144	-1.22057	0.238404	0.680454	106.365	89.0328	78.6474	104.399	67.2696	72.3928	78.8121	84.2905	101.606	74.014	81.8819	67.5848	86.9795	74.4936	83.858	LOC644144_ILMN_1759636
PHRF1	1.47771	0.286582	0.717916	1202.62	1163.68	457.91	1188.68	1107.12	859.408	697.76	1320.27	665.442	1156.75	1144.13	1562.4	962.543	1287.76	1043.85	PHRF1_ILMN_3245476
GTF2A2	-1.01012	0.885795	0.97431	2157.72	2202.35	2497.79	2184.64	2485.99	1906.89	2461.79	2290.65	2465.73	2267.2	2257.4	2250.13	2294.84	2258.24	2285.69	GTF2A2_ILMN_1753719
PGRMC1	1.06955	0.0852493	0.501645	861.607	848.877	967.233	950.12	875.313	864.946	829.36	878.256	858.985	914.731	999.456	946.748	881.633	953.645	899.636	PGRMC1_ILMN_1684771
TRAPPC6A	-1.01089	0.953315	0.99075	358.178	349.288	233.101	389.479	352.093	254.441	365.265	292.145	382.063	393.485	300.165	239.015	330.673	310.888	325.727	TRAPPC6A_ILMN_1775703
FBXW4	-1.00684	0.951353	0.99075	183.167	164.641	103.129	168.351	149.669	195.391	165.038	129.77	136.21	174.626	133.395	130.807	155.041	146.276	152.849	FBXW4_ILMN_1671427
ANKRD17	1.10529	0.494161	0.831813	108.269	105.451	71.37	97.1125	67.8159	94.4147	102.117	95.2674	102.752	100.549	103.575	105.649	93.8411	103.258	96.1952	ANKRD17_ILMN_1787064
LOC642914	-1.12724	0.111859	0.546976	72.9553	75.4587	72.8215	77.2316	62.9289	68.3591	78.8158	67.6665	67.1152	72.674	61.2367	62.8914	71.4836	65.6007	70.0129	LOC642914_ILMN_1749586
DEAF1	-1.07267	0.643613	0.893248	152.234	132.122	187.42	142.338	212.041	138.588	151.42	152.992	183.73	134.728	137.305	165.107	161.432	145.713	157.502	DEAF1_ILMN_1658902
FASN	1.37395	0.30797	0.730295	1202.06	1344.72	1875.95	1299.87	1587.24	888.946	772.646	3309.79	844.842	1574.55	1653.46	3021.07	1458.45	2083.03	1614.6	FASN_ILMN_1784871
OR7E156P	1.252	0.0953045	0.520366	86.8904	78.3844	74.1315	110.633	85.5883	76.382	99.2862	79.5645	96.2269	103.101	101.019	95.1383	87.4541	99.7528	90.5288	OR7E156P_ILMN_1802023
LOC647597	-1.15402	0.11377	0.550122	244.996	230.491	210.247	220.422	217.055	228.967	266.981	227.016	238.704	194.327	172.725	230.153	231.653	199.068	223.507	LOC647597_ILMN_3208881
C19ORF47	-1.20446	0.0487181	0.416196	109.693	102.098	90.8043	99.1869	121.013	95.538	99.9009	92.9084	100.035	73.6585	99.3221	79.5535	101.242	84.178	96.976	C19orf47_ILMN_1735608
PRC1	-1.47341	0.305759	0.728704	82.2008	76.584	245.956	73.719	129.635	78.7393	77.9061	225.034	76.9893	72.5786	73.5483	90.6816	118.529	78.9362	108.631	PRC1_ILMN_1728934
NUP210	-1.13335	0.266486	0.703345	160.423	142.204	129.796	164.933	179.904	145.117	178.043	129.568	186.35	117.449	132.767	130.441	157.371	126.886	149.75	NUP210_ILMN_1784467
MRPS22	1.00524	0.941511	0.988153	1280.41	1205.77	1470.39	1139.57	1389.6	1245.41	1272.45	1380.64	1319.15	1313.37	1344.33	1306.01	1300.38	1321.24	1305.59	MRPS22_ILMN_1655377
TSTD2	1.02417	0.803088	0.949606	91.7598	96.2202	74.6574	83.5542	67.2168	86.2326	86.4304	83.2647	81.0795	85.2086	96.2484	86.3441	83.3795	89.267	84.8514	TSTD2_ILMN_1684520
GGCX	-1.36444	0.0259212	0.336141	156.771	145.007	159.125	138.515	184.86	131.5	157.228	136.222	139.689	100.243	113.191	125.506	149.88	112.98	140.655	GGCX_ILMN_1758232
C1ORF77	1.01849	0.76119	0.936206	840.961	872.722	884.988	870.233	658.27	718.608	775.27	788.032	785.264	896.973	870.673	878.672	799.372	882.106	820.056	C1orf77_ILMN_1736234
CHD6	-1.05443	0.606838	0.878156	97.5887	85.4952	100.537	123.648	86.3015	77.0794	94.8244	91.2601	90.0881	86.8411	87.2653	94.4147	94.0914	89.507	92.9453	CHD6_ILMN_1781816
CLRN1	1.02333	0.858829	0.966118	138.358	148.725	109.454	139.303	112.114	113.191	134.335	119.499	129.495	168.879	117.815	121.311	127.164	136.002	129.373	CLRN1_ILMN_1698745
ZNF804A	1.05328	0.573153	0.864691	82.59	79.162	85.6227	77.4887	97.2112	79.4287	91.1873	76.3144	73.9196	97.3174	88.2675	76.1509	82.5472	87.2453	83.7217	ZNF804A_ILMN_1655644
KLHL6	1.58768	0.259311	0.698881	366.802	416.937	225.881	349.752	151.695	352.753	273.023	152.29	369.022	760.391	743.503	244.544	295.351	582.813	367.216	KLHL6_ILMN_1768814
ZNF251	-1.04103	0.604136	0.877016	73.0688	83.468	69.661	70.6888	69.3603	72.3	68.1585	71.083	62.3359	77.587	63.1357	76.8753	71.1249	72.5326	71.4769	ZNF251_ILMN_1656404
COX7C	-1.20517	0.0152717	0.282208	9145.75	9328.22	9328.22	9066.72	9673.9	8836.98	9471.95	8836.98	7847.53	7412.43	8148.8	7527.46	9059.58	7696.23	8718.74	COX7C_ILMN_1798189
LOC642528	1.11701	0.294666	0.72279	70.8663	62.0399	71.8149	65.1406	69.2466	67.865	65.5164	79.7826	49.8619	72.4165	75.3342	80.6613	66.9038	76.1373	69.2122	LOC642528_ILMN_1652319
ZBTB9	1.11319	0.318774	0.736293	205.438	230.767	256.192	202.511	264.151	235.077	261.636	193.831	269.771	248.123	276.725	244.014	235.486	256.287	240.686	ZBTB9_ILMN_1688853
LOC728969	1.23006	0.0533223	0.428498	235.502	222.534	192.018	240.978	202.896	232.616	179.002	210.83	205.552	298.152	247.786	253.508	213.547	266.482	226.781	LOC728969_ILMN_3233179
PYCR1	-1.07713	0.0476428	0.411706	69.0432	76.2355	72.3036	63.438	71.6421	62.1874	57.256	68.2941	68.969	62.5015	71.8631	67.8007	67.7077	67.3884	67.6278	PYCR1_ILMN_1715178
ARPC3	-1.14198	0.0635513	0.451587	5372.64	5092.86	5248.39	5298.77	6199.19	5083	5266.28	4599.55	5286.07	4772.17	4965.36	4069.72	5271.86	4602.42	5104.5	ARPC3_ILMN_1655561
C2ORF49	1.03195	0.727603	0.923776	306.133	298.023	249.371	284.344	267.962	281.669	241.145	293.99	269.838	321.468	259.076	300.202	276.942	293.582	281.102	C2orf49_ILMN_1701131
PTP4A1	-1.04798	0.555056	0.858131	70.6324	79.7343	87.0433	74.3582	67.5702	72.0375	69.9495	77.1881	75.176	64.8891	89.6501	73.215	74.8544	75.918	75.1203	PTP4A1_ILMN_2154654
ASF1B	-1.21494	0.0265394	0.339043	77.0894	89.3807	90.1558	75.3309	103.767	84.3697	81.2638	81.0853	84.0666	68.9563	74.0062	67.8768	85.1677	70.2797	81.4457	ASF1B_ILMN_1695414
2005-03-01	-1.12598	0.213753	0.656589	86.8933	80.948	88.0895	67.7509	76.7004	80.248	75.3982	73.2531	77.1419	68.6238	93.3613	67.7456	78.4915	76.5769	78.0128	Mar-05_ILMN_1702764
EMP1	-1.48199	0.0898795	0.511369	3714.94	4503.39	4412.6	4084.82	3038.77	5069.58	3433.05	2465.73	4745.02	3134	2886.21	2507.32	3940.88	2842.51	3666.29	EMP1_ILMN_1801616
EXOSC8	1.51362	0.0829687	0.494784	438.417	284.462	368.414	259.979	319.923	305.897	267.262	538.059	276.066	598.079	477.023	558.474	339.831	544.525	391.005	EXOSC8_ILMN_1756162
KIF23	-1.15341	0.20241	0.647471	95.674	88.9107	115.616	78.0309	83.9068	80.4062	84.2302	107.807	76.2411	95.0217	84.3753	79.9431	90.0915	86.4467	89.1803	KIF23_ILMN_1811472
NUDT21	-1.04834	0.766394	0.937447	184.57	182.536	349.658	157.58	95.7186	174.201	159.646	209.481	148.142	203.439	200.748	250.353	184.615	218.18	193.006	NUDT21_ILMN_1798886
RP9	1.14608	0.453966	0.812266	585.847	557.701	556.385	554.288	306.989	385.896	296.505	633.057	351.456	666.175	603.113	681.108	469.792	650.132	514.877	RP9_ILMN_1687922
FAM82A2	-1.10165	0.727806	0.923776	1486.44	1380.64	953.794	1548.59	778.853	1506.06	1828.37	747.654	1647.18	1401.33	1281.81	815.046	1319.73	1166.06	1281.31	FAM82A2_ILMN_1727309
PI3	-1.12886	0.505966	0.838617	162.673	136.675	77.8772	127.688	180.203	138.767	139.419	54.2937	124.957	104.446	145.901	78.9841	126.95	109.777	122.657	PI3_ILMN_1693192
XKR8	-1.48585	0.0208907	0.313376	198.338	208.578	202.72	189.693	203.439	240.038	249.409	153.125	271.05	132.72	140.006	137.583	212.932	136.77	193.892	XKR8_ILMN_2087303
SIT1	-1.06798	0.497237	0.83381	77.1695	75.2678	68.8741	84.665	80.9012	67.7754	81.2752	59.9802	77.4378	70.5634	69.3414	67.1194	74.8163	69.0081	73.3642	SIT1_ILMN_1788531
XAGE1D	-1.03825	0.429814	0.802335	74.0988	71.9427	73.2229	62.0301	62.661	74.0497	78.449	71.1162	71.0661	69.2704	68.0069	74.035	70.9596	70.4375	70.8291	XAGE1D_ILMN_1757427
ENTPD6	-1.55707	0.0166246	0.289082	485.073	447.638	317.134	496.215	565.904	464.036	510.575	361.008	459.212	234.197	263.162	295.971	456.31	264.443	408.344	ENTPD6_ILMN_2091792
ALOX15	1.03704	0.633669	0.889197	66.7455	79.3065	65.1291	74.0216	60.1729	65.6276	64.2501	72.01	70.6012	72.8166	74.6448	70.7409	68.6516	72.7341	69.6722	ALOX15_ILMN_1783443
STK32C	-1.08809	0.639752	0.892332	112.044	120.352	99.2782	145.806	146.848	93.7264	90.3528	134.525	82.0496	103.286	81.3459	123.686	113.887	102.773	111.108	STK32C_ILMN_1672302
LOC100133772	-1.00581	0.971654	0.994857	1524.1	1233.44	846.781	1741.48	1570.47	1457.81	1752.63	1510.71	1773.48	1014.02	1195.8	1290.12	1490.1	1166.65	1409.24	LOC100133772_ILMN_3240943
PLA2G6	-1.02321	0.739282	0.92848	73.4787	76.3205	83.3533	87.1502	90.0783	91.1551	92.0099	78.1958	99.0945	76.504	73.2372	77.8772	85.6485	75.8728	83.2046	PLA2G6_ILMN_1697654
EIF2C3	1.13952	0.0623027	0.448515	80.3874	81.3385	82.5503	79.0358	79.0026	95.6299	90.0655	85.8943	99.6826	93.503	95.4491	89.4893	85.9541	92.8138	87.669	EIF2C3_ILMN_1809751
FBXW8	-1.05148	0.613224	0.880146	71.7062	75.8469	83.2158	69.299	66.3176	72.9231	66.9573	105.616	72.6944	64.3479	75.7586	79.8607	76.064	73.3224	75.3786	FBXW8_ILMN_2342793
CCDC124	1.04742	0.746515	0.931258	143.356	143.462	129.033	160.38	327.445	193.692	198.296	153.56	215.367	129.62	159.171	147.8	184.955	145.53	175.098	CCDC124_ILMN_1811775
TAF15	-1.17538	0.0219833	0.318439	1673.78	1680.45	1781.28	1615.56	1882.91	1983.54	1596.47	1519.2	1487.92	1433.29	1455.75	1478.83	1691.23	1455.95	1632.41	TAF15_ILMN_1678707
FASTKD3	1.07255	0.628534	0.886421	221.349	215.935	331.646	184.702	228.65	218.464	263.642	245.277	202.95	280.487	275.971	252.669	234.735	269.709	243.479	FASTKD3_ILMN_1750160
TBC1D24	1.28838	0.265538	0.70293	92.6883	102.521	81.0693	112.062	75.3443	81.8174	117.007	63.275	107.869	144.304	138.333	82.5324	92.6282	121.723	99.9019	TBC1D24_ILMN_1780197
AGAP3	1.26179	0.0364523	0.375756	87.4319	91.919	66.4837	83.2306	81.0795	91.3517	94.6481	81.2821	118.985	115.337	103.841	89.6212	88.4902	102.933	92.1009	AGAP3_ILMN_2362126
RPL36	-1.36645	0.26383	0.702008	2079.86	2138.51	2184.64	2128.39	5714.13	3332.34	3966.96	2664.34	3971.91	1225.68	1516.61	2048.87	3131.23	1597.05	2747.69	RPL36_ILMN_1685088
LOC653337	1.13723	0.0380802	0.381451	62.4918	70.2329	70.8538	69.1352	76.0608	79.0196	69.1218	71.5259	77.6738	75.7248	83.0202	72.7535	71.7906	77.1662	73.1345	LOC653337_ILMN_1801184
CAPN2	-1.01283	0.890306	0.975073	157.025	178.528	229.911	181.057	160.162	161.75	148.372	248.793	148.52	167.649	180.231	205.303	179.346	184.394	180.608	CAPN2_ILMN_1716057
TMEM85	-1.00257	0.94987	0.990408	2306.45	2177.67	2087.4	1986.81	1784.85	1910.49	2167.77	2153.34	1996.81	2161.33	2261.91	2128.39	2063.51	2183.88	2093.6	TMEM85_ILMN_1798874
IL18BP	1.04305	0.617288	0.881979	107.55	105.863	79.6408	97.7601	94.1414	86.0565	103.814	99.2862	100.672	106.338	98.5066	98.2306	97.1983	101.025	98.1549	IL18BP_ILMN_1653575
SQSTM1	1.31835	0.217879	0.660375	11542.9	9737.4	6834.12	9947.82	6133.11	7778.73	8264.41	7863.82	8188.03	15089.8	13976	8345.22	8476.7	12470.3	9475.11	SQSTM1_ILMN_1662618
FUNDC2	1.01665	0.793762	0.945391	79.6481	67.2278	69.6537	65.199	74.9126	72.4392	59.8038	66.7972	66.0155	77.6003	72.7133	69.4553	69.0774	73.2563	70.1221	FUNDC2_ILMN_1669118
PIK3C2A	-1.05443	0.637661	0.891186	90.689	94.5395	96.6867	90.1241	67.724	104.127	88.1849	111.367	99.887	83.2794	86.6165	98.0274	93.7032	89.3078	92.6043	PIK3C2A_ILMN_2166093
DCTN5	-1.25561	0.0377957	0.380169	713.836	739.114	850.776	676.723	639.444	802.242	757.19	634.232	715.97	585.847	657.481	588.697	725.503	610.675	696.796	DCTN5_ILMN_1666192
UNKOWN_2763	1.26622	0.135204	0.577922	72.2464	92.8453	91.1551	95.9573	93.6098	93.4151	95.4623	85.1749	94.2718	141.831	85.8768	101.915	90.4598	109.874	95.3134	UNKOWN_ILMN_1884442
FBXO32	-1.00911	0.913517	0.98035	102.761	98.9541	86.6657	98.4098	103.443	88.7519	96.1979	73.2478	105.734	104.944	99.3967	82.2166	94.9072	95.5191	95.0602	FBXO32_ILMN_1703955
FBN2	-2.02301	0.00274788	0.152461	352.149	372.284	667.532	361.008	411.229	410.709	338.099	475.291	353.61	196.381	201.391	267.262	415.768	221.678	367.245	FBN2_ILMN_1670899
ABCB9	1.04606	0.715288	0.918871	80.092	72.2814	57.0159	78.3502	84.5289	58.4536	76.786	74.0921	83.5439	70.9384	70.8291	75.1952	73.9049	72.3209	73.5089	ABCB9_ILMN_2343047
C17ORF91	1.11602	0.286315	0.717916	284.277	247.169	342.403	279.928	183.06	260.785	184.891	252.715	203.407	288.533	324.453	357.224	248.737	323.403	267.404	C17orf91_ILMN_2390310
EPS8L2	-1.00502	0.959892	0.99226	77.6248	79.3949	76.2774	87.2454	67.5063	63.8456	64.354	69.7432	66.0639	89.204	65.1941	79.6277	72.4506	78.0086	73.8401	EPS8L2_ILMN_1691047
NR3C1	1.29117	0.00709864	0.204832	77.2507	92.5583	98.7591	82.8055	90.315	85.4025	75.2896	91.0753	77.6996	99.017	125.164	122.647	85.684	115.61	93.1654	NR3C1_ILMN_2389347
LOC391241	1.11333	0.0593124	0.439988	67.923	66.9936	64.7188	70.0588	67.7339	66.0615	61.8207	68.9858	72.159	78.0911	71.4472	72.8387	67.3839	74.1257	69.0693	LOC391241_ILMN_1789148
LOC653695	-1.0022	0.969082	0.994363	72.3186	78.3279	73.9196	68.2696	61.5034	75.4912	73.2372	69.4079	62.1517	76.2425	74.2234	73.5059	70.5141	74.6573	71.5499	LOC653695_ILMN_3289128
ADORA2B	-1.2146	0.641127	0.892574	703.687	683.747	246.543	618.52	215.421	554.826	757.56	289.826	705.965	514.575	495.302	259.743	530.677	423.207	503.81	ADORA2B_ILMN_1703946
C9ORF142	-1.1895	0.255389	0.69499	596.479	683.134	543.806	606.724	1021.01	938.81	1010.29	555.211	814.247	486.71	517.277	522.959	752.191	508.982	691.388	C9orf142_ILMN_1761138
UNKOWN_981	-1.25383	0.01938	0.306878	87.0087	76.3291	93.2834	66.4253	69.8633	72.6027	70.4007	81.2611	67.504	66.8083	72.9267	64.5108	76.0754	68.0819	74.077	UNKOWN_ILMN_1911806
HLA-DRB1	-1.66163	0.574822	0.864905	4101.69	3433.05	2577.99	3649.58	119.196	4002.7	3698.43	2314.98	3914.56	2300.91	2121.3	1621.13	3090.24	2014.45	2821.29	HLA-DRB1_ILMN_1715169
LOC644641	-1.06038	0.355427	0.762077	78.991	72.3133	86.5527	78.4147	73.0896	78.991	72.5645	72.2119	77.8368	75.2338	79.0196	69.7509	76.7739	74.6681	76.2475	LOC644641_ILMN_1704908
UNKOWN_3068	-1.1175	0.0852509	0.501645	74.698	70.7243	74.7821	65.0793	65.6309	57.4337	64.8773	61.5624	65.8366	61.3757	62.9391	73.2844	66.7361	65.8664	66.5186	UNKOWN_ILMN_1902053
ELOF1	-1.1601	0.174727	0.617551	253.603	369.395	317.457	393.431	431.234	397.731	370.063	277.959	410.709	241.946	297.347	264.77	357.954	268.021	335.47	ELOF1_ILMN_1723185
TBC1D9	2.12901	0.00205503	0.137706	150.529	185.77	315.566	171.634	210.272	165.139	155.215	231.695	169.619	352.973	407.377	592.211	195.049	450.854	259	TBC1D9_ILMN_1703891
MBD4	-1.10266	0.553907	0.858131	509.15	513.255	501.524	516.9	822.092	712.062	806.791	494.424	813.059	413.693	446.912	528.74	632.14	463.115	589.884	MBD4_ILMN_2055310
TRPV4	-1.23808	0.162002	0.604014	103.115	89.4752	73.7577	71.0306	64.1355	87.3437	100.453	51.1153	94.6481	74.5719	75.5373	63.6586	81.675	71.2559	79.0702	TRPV4_ILMN_2362346
LOC100129707	-1.04607	0.609107	0.879083	73.3829	72.371	74.2166	67.5214	52.245	71.316	68.6017	68.3189	59.2171	83.507	67.6712	60.9332	67.4656	70.7038	68.2752	LOC100129707_ILMN_3255269
GRPEL1	1.09444	0.452654	0.81203	374.94	313.037	467.17	354.002	325.761	369.637	374.607	415.517	410.132	341.321	377.183	558.326	378.311	425.61	390.136	GRPEL1_ILMN_1670817
NEIL1	1.13355	0.371159	0.771652	83.2191	61.3915	64.6049	101.527	60.3049	82.5702	68.2167	70.2528	71.2048	90.7126	75.2571	70.4206	73.6991	78.7968	74.9735	NEIL1_ILMN_1812622
CALCOCO1	-1.09646	0.489737	0.829756	135.695	145.087	106.444	133.669	144.19	163.91	185.116	84.6887	162.537	126.333	133.339	94.3749	140.148	118.016	134.615	CALCOCO1_ILMN_1774427
PSEN1	1.3143	0.321094	0.737293	132.954	168.55	80.4558	162.712	80.948	152.541	121.926	125.726	128.911	187.182	165.877	131.832	128.303	161.63	136.635	PSEN1_ILMN_1796669
ALDH3A2	-1.31837	0.408967	0.790189	1887.09	1873.79	1170.34	1749.29	828.704	1662.33	1727.24	730.859	1885.14	1353.73	1649.44	808.8	1501.64	1270.66	1443.9	ALDH3A2_ILMN_1794825
ACTRT1	-1.00366	0.983252	0.99679	169.746	158.373	125.311	156.738	191.783	128.209	288.918	148.682	253.668	164.693	140.856	143.634	180.159	149.728	172.551	ACTRT1_ILMN_1815392
ACTN1	1.52654	0.145714	0.590108	2924.95	2942.54	1403.88	2985.23	1904.58	2041.42	1692.45	2488.14	1697.15	3584.05	3386.74	3541.02	2231.15	3503.94	2549.35	ACTN1_ILMN_2232177
GRHL1	1.06738	0.164282	0.607036	72.0766	67.5682	76.7038	83.7063	75.2896	70.5854	61.9622	73.6904	70.9245	74.7785	77.9767	77.9061	72.5008	76.8871	73.5974	GRHL1_ILMN_1769934
FAM35A	-1.13321	0.166112	0.608752	79.1649	79.6851	101.261	78.5572	83.3785	81.7441	81.4336	73.3882	83.4355	80.5108	70.8112	76.9962	82.4498	76.1061	80.8639	FAM35A_ILMN_1724309
MGC15763	1.02424	0.732118	0.92589	136.398	129.511	151.476	143.432	132.99	148.059	135.983	132.977	139.65	145.873	155.24	126.965	138.942	142.693	139.879	MGC15763_ILMN_1764770
UNKOWN_378	1.01588	0.750269	0.932868	72.0126	67.9448	74.612	76.8531	78.9092	74.9312	76.2511	70.0715	61.6253	76.7004	68.9401	72.3824	72.579	72.6743	72.6028	UNKOWN_ILMN_1830314
LOC391169	1.12138	0.570162	0.863458	203.676	197.377	158.55	220.92	144.429	125.292	116.886	234.947	129.568	209.173	182.788	235.077	170.183	209.013	179.89	LOC391169_ILMN_3283090
TMEM170A	1.13936	0.211087	0.655088	289.579	286.791	261.764	303.201	235.936	221.261	256.772	368.364	275.971	312.268	292.915	351.52	277.738	318.901	288.029	TMEM170A_ILMN_2212590
TMEM101	1.01485	0.900144	0.977476	496.656	521.513	422.793	513.915	784.072	541.382	747.654	421.099	669.85	542.7	513.754	410.523	568.77	488.992	548.826	TMEM101_ILMN_1667716
ZFX	-1.14812	0.382961	0.77431	105.85	110.233	173.336	92.5264	102.191	124.042	95.4381	133.778	104.538	110.135	92.7149	130.872	115.77	111.241	114.638	ZFX_ILMN_1687484
OXTR	1.08422	0.329802	0.742575	108.02	89.3745	93.9705	102.844	90.706	95.6499	85.646	89.2418	105.294	106.017	107.52	101.436	95.6385	104.991	97.9767	OXTR_ILMN_1804929
LOC441032	1.35192	0.0882492	0.508185	85.9303	86.0944	60.9657	86.0122	57.1273	81.6433	85.8544	103.024	87.6838	98.2841	109.98	103.101	81.5928	103.788	87.1417	LOC441032_ILMN_1716601
UBASH3B	-1.14311	0.263646	0.702008	95.5953	92.4179	119.435	99.9116	97.4509	110.433	105.324	92.0996	111.482	74.5319	94.7473	100.035	102.683	89.7715	99.4553	UBASH3B_ILMN_3249435
C1ORF69	-1.05866	0.431045	0.803339	96.2537	79.182	92.3214	95.4854	91.2499	100.387	87.8483	104.281	76.5822	91.1149	67.0414	97.0845	91.5101	85.0803	89.9026	C1orf69_ILMN_1657144
LOC153684	-1.31335	0.115361	0.552348	107.313	104.631	153.76	110.46	126.557	141.938	165.107	112.129	138.606	87.8763	98.4012	88.133	128.945	91.4702	119.576	LOC153684_ILMN_1782753
GRSF1	1.24045	0.185282	0.628673	502.342	485.694	651.231	506.911	500.49	379.593	368.364	705.965	348.144	694.304	609.313	716.88	494.304	673.499	539.103	GRSF1_ILMN_1806601
GNB1L	1.20613	0.159687	0.602401	117.046	112.062	81.0095	130.148	99.4989	117.097	106.773	113.492	106.365	125.311	111.709	133.188	109.277	123.403	112.808	GNB1L_ILMN_1761044
FAM116A	-1.08835	0.534654	0.850328	125.894	169.619	204.529	133.864	206.866	151.476	140.657	157.161	154.751	139.763	154.411	156.984	160.535	150.386	157.998	FAM116A_ILMN_1713178
SARM1	-1.00729	0.941132	0.988015	67.4758	84.7653	81.4295	72.1363	88.9304	88.6676	93.9705	71.2836	86.2884	69.8855	84.7991	76.8959	81.6608	77.1935	80.544	SARM1_ILMN_1746265
PDZD8	-1.01877	0.885516	0.97431	126.474	124.078	161.852	83.6873	99.7682	117.876	118.829	134.919	94.6716	126.135	128.763	147.899	118.017	134.266	122.079	PDZD8_ILMN_1696962
CKB	1.0909	0.749661	0.932758	66.9171	62.9027	135.748	73.9013	109.924	71.2312	64.389	128.209	78.209	96.6985	101.853	75.3175	87.9368	91.2895	88.775	CKB_ILMN_1671478
CDK5RAP2	2.27385	0.00575783	0.190864	294.181	272.416	173.077	276.512	166.368	280.945	235.204	196.153	214.575	702.293	619.43	374.853	234.381	565.525	317.167	CDK5RAP2_ILMN_2415529
LOC642047	-1.04927	0.453906	0.812266	83.1497	80.6844	85.8383	84.0784	84.2727	80.2679	69.6252	78.2237	83.0455	81.2611	86.9165	70.5801	81.0206	79.5859	80.662	LOC642047_ILMN_1679819
CCND1	2.37929	0.140567	0.584868	81.6377	90.738	226.516	88.8077	217.116	102.538	78.8458	558.804	75.6735	206.601	194.666	561.949	168.964	321.072	206.991	CCND1_ILMN_1688480
GNAI3	1.16166	0.279422	0.713587	153.063	180.786	216.707	150.96	249.371	153.19	137.108	187.233	191.042	198.07	223.276	212.564	179.94	211.303	187.781	GNAI3_ILMN_1696003
TLE3	-1.22873	0.30879	0.731319	172.885	170.976	80.0355	165.917	145.207	152.691	158.647	95.4928	156.412	104.738	124.486	97.8094	144.252	109.011	135.441	TLE3_ILMN_2234412
ZNF18	-1.22626	0.100527	0.528438	137.345	155.02	212.181	155.956	172.559	170.822	144.211	143.853	161.551	129.53	142.222	132.99	161.5	134.914	154.853	ZNF18_ILMN_1806713
AHCTF1	1.18442	0.308132	0.730295	128.944	129.743	221.168	118.696	160.555	123.469	126.391	173.641	130.72	157.253	164.542	237.601	145.925	186.465	156.06	AHCTF1_ILMN_1809139
DUSP11	1.15778	0.171372	0.613687	429.843	472.079	567.433	407.011	465.957	454.892	391.153	497.337	397.825	520.683	632.003	543.029	453.725	565.238	481.604	DUSP11_ILMN_1740171
LOC390466	1.21896	0.417183	0.795797	569.142	449.356	243.685	517.091	284.606	547.581	558.474	427.099	464.548	546.489	550.221	375.398	451.287	490.703	461.141	LOC390466_ILMN_1665781
UNKOWN_73	-1.07522	0.257124	0.696471	74.6946	78.215	72.6295	76.7312	62.2424	60.3882	72.799	75.501	68.9257	70.0661	68.5147	71.1055	71.3474	69.8954	70.9844	UNKOWN_ILMN_1901974
SGSM3	-1.04449	0.612461	0.879814	141.232	141.069	92.8928	123.976	190.71	153.223	170.949	108.234	139.384	121.296	132.885	100.767	140.186	118.316	134.718	SGSM3_ILMN_1679614
ARSD	-1.20393	0.00455173	0.175652	78.8851	80.092	80.3322	72.8111	70.9775	77.8344	82.6244	72.6597	85.7413	65.3347	67.3398	66.1073	77.9953	66.2606	75.0616	ARSD_ILMN_1684956
SERPINA1	1.48003	0.560893	0.859523	320.58	422.369	1034.37	360.584	3971.91	556.197	551.392	604.497	521.019	441.981	768.354	1337.02	926.99	849.117	907.522	SERPINA1_ILMN_2404154
CPEB2	-1.15432	0.221511	0.663964	71.1563	69.5837	85.5502	81.6826	87.57	65.144	71.3322	74.2822	70.8898	73.2283	65.7187	57.2261	75.2434	65.3911	72.7803	CPEB2_ILMN_1774948
RUFY3	1.28215	0.163823	0.60625	240.038	231.098	187.565	236.357	159.4	190.046	190.004	228.831	192.509	343.623	291.955	218.599	206.205	284.726	225.835	RUFY3_ILMN_2262901
MDH2	1.14126	0.337246	0.749369	6834.12	6015.03	7361.49	7279.6	6114.94	4822.77	5359.47	8279.86	4730.69	8148.8	7279.6	7583.05	6310.89	7670.48	6650.79	MDH2_ILMN_2079004
PDE8B	1.04673	0.363328	0.767119	72.9771	73.0298	67.5793	78.4368	67.4315	75.8074	68.1711	73.2893	63.1027	73.1649	72.535	77.8318	71.0916	74.5106	71.9464	PDE8B_ILMN_2301725
LOC650020	1.03086	0.710437	0.917359	87.8901	97.5079	91.6416	79.8941	73.0333	90.5419	80.951	76.6555	96.6214	100.758	98.3487	86.8209	86.0819	95.3092	88.3887	LOC650020_ILMN_1758743
LOC728448	-1.3821	0.0533662	0.428498	209.096	191.169	115.719	193.606	172.297	189.553	189.766	108.432	176.584	137.23	128.219	99.5733	171.802	121.674	159.27	LOC728448_ILMN_3241378
ATP5A1	1.18665	0.186365	0.630472	7295.74	7361.49	8720.51	7047.25	6345.33	6048.26	5849.69	8397.92	5408.63	10596.5	8874.8	8322.13	6941.65	9264.47	7522.35	ATP5A1_ILMN_1764494
RPRD1A	-1.20979	0.176579	0.619767	191.593	170.925	305.22	180.418	177.47	189.158	146.352	223.041	174.701	168.962	174.884	191.042	195.431	178.296	191.147	RPRD1A_ILMN_1764207
UNKOWN_909	-1.10608	0.252185	0.692614	76.3373	71.7143	70.0074	68.6803	67.2364	54.5692	63.362	61.3528	56.135	64.8844	72.0006	60.6252	65.4883	65.8367	65.5754	UNKOWN_ILMN_1859885
UNKOWN_1948	1.09806	0.202749	0.647471	69.3216	57.0906	81.6182	94.1168	73.3769	84.8347	65.1711	81.8859	71.5835	73.3264	73.7689	79.0615	75.4444	75.3856	75.4297	UNKOWN_ILMN_1844068
NT5C3	-1.19709	0.351285	0.759837	914.273	803.73	661.719	834.84	704.427	914.731	1118.99	707.56	1032.84	575.525	568.697	866.029	854.791	670.083	808.614	NT5C3_ILMN_2352121
LOC100131368	1.05412	0.361306	0.766326	92.8565	88.8595	83.2613	84.175	96.1876	89.3941	94.6126	86.7893	82.2733	93.0483	87.8581	98.4312	88.7121	93.1125	89.8122	LOC100131368_ILMN_3242572
SNORA64	1.12173	0.301397	0.727083	84.5631	91.2675	74.014	88.8595	89.872	84.1949	72.1381	85.8332	79.2241	93.3326	77.8444	110.974	83.3296	94.0503	86.0098	SNORA64_ILMN_1709604
UBA52	-1.19323	0.00373049	0.166695	15663	15761	15974.6	16586.8	17673	17147.6	15484.8	17763.1	15663	12850.6	12798.8	14113.4	16413	13254.3	15623.3	UBA52_ILMN_1782977
WDR33	1.04378	0.397379	0.783473	69.4025	64.8169	72.559	65.8882	64.6286	67.1889	58.2131	67.0084	62.3578	70.802	76.1299	68.8621	65.7848	71.9313	67.3214	WDR33_ILMN_1676789
RXRG	1.04867	0.692671	0.91119	95.9399	73.7864	63.3603	81.8719	85.0445	79.8224	66.869	82.9939	74.1258	85.5326	73.0931	82.7379	78.2016	80.4545	78.7648	RXRG_ILMN_1750624
PIGC	-1.15309	0.412154	0.7922	573.669	499.577	557.701	540.202	419.123	720.001	683.134	475.158	684.201	418.528	543.96	457.91	572.53	473.466	547.764	PIGC_ILMN_1723632
CFH	1.1354	0.337859	0.749391	99.7193	86.9413	87.7687	119.77	75.4386	98.1155	84.1517	99.5276	100.998	117.776	97.7114	96.7809	94.7145	104.09	97.0583	CFH_ILMN_1657803
ZNF217	-1.25748	0.156878	0.600517	275.288	357.143	602.267	335.138	333.308	315.098	225.332	360.518	290.451	265.117	345.755	324.873	343.838	311.915	335.857	ZNF217_ILMN_1755303
TTC27	1.23933	0.194465	0.637536	370.76	345.835	487.372	336.788	358.102	341.156	251.747	503.067	265.084	485.529	467.474	524.092	362.212	492.365	394.751	TTC27_ILMN_1757730
LOC728565	-1.01948	0.876104	0.972139	194.43	147.295	137.478	167.03	151.581	191.362	223.387	133.04	196.636	151.37	180.48	136.013	171.36	155.954	167.508	LOC728565_ILMN_1682288
LOC221710	1.04981	0.718131	0.919816	96.0437	104.382	149.843	103.198	120.818	122.53	114.719	107.697	125.698	112.803	135.523	113.691	116.103	120.672	117.246	LOC221710_ILMN_1796130
LOC100128410	1.2722	0.331944	0.744164	687.826	831.707	1440.64	788.357	1338.49	1149.03	892.002	1290.12	1061.65	944.751	1095.53	1639.54	1053.31	1226.61	1096.64	LOC100128410_ILMN_3268914
PRAF2	1.17585	0.188475	0.632744	116.189	143.144	100.968	156.234	134.193	134.289	143.514	114.349	127.945	161.75	141.245	119.499	130.092	140.831	132.777	PRAF2_ILMN_1720578
CTDSP1	-1.32136	0.10107	0.529409	674.013	635.462	477.539	596.479	951.523	869.381	1158.54	573.669	1098.08	416.238	466.676	456.395	781.632	446.436	697.833	CTDSP1_ILMN_1728163
ARMC8	1.326	0.0523697	0.426012	140.679	152.712	131.537	136.626	100.537	167.96	155.02	170.481	144.719	186.62	174.569	202.237	144.475	187.809	155.308	ARMC8_ILMN_1781151
ACAP1	-1.38844	0.0144122	0.277337	132.688	150.593	107.956	121.778	236.146	167.748	146.874	107.931	173.895	84.7602	106.028	89.6793	149.512	93.4893	135.506	ACAP1_ILMN_1808395
ZNF364	1.01565	0.797597	0.947266	810.315	772.375	825.099	854.875	666.493	788.032	738.047	756.669	730.859	866.874	818.11	762.863	771.418	815.949	782.551	ZNF364_ILMN_1811997
CD33	-1.04103	0.852489	0.963756	848.492	791.916	1378.95	794.758	1404.97	1173.89	1075.63	1268.81	1068.11	826.727	869.381	1142.66	1089.5	946.255	1053.69	CD33_ILMN_1747622
ALG9	1.05939	0.431936	0.803347	415.594	356.209	384.03	387.994	346.669	423.445	417.967	337.712	400.692	494.154	391.548	349.347	385.59	411.683	392.113	ALG9_ILMN_1732809
ADIPOQ	1.16085	0.154785	0.59837	78.8978	85.6106	80.4244	87.8092	63.5686	76.119	88.3636	89.872	68.2731	90.2264	98.5351	95.5828	79.882	94.7814	83.6069	ADIPOQ_ILMN_1775045
FLJ32255	-1.19765	0.22433	0.666504	127.914	114.36	112.626	139.847	96.5097	118.197	163.31	104.238	148.412	115.949	89.1156	92.8152	125.046	99.2934	118.608	FLJ32255_ILMN_1794510
LOC647104	1.12934	0.276797	0.710773	78.6165	97.8543	82.34	108.637	109.524	76.7771	82.6438	94.5	97.0845	92.9873	84.7847	115.728	91.9975	97.8333	93.4565	LOC647104_ILMN_1806612
ERCC6	-1.21371	0.129255	0.571077	72.7842	73.7321	112.864	76.8795	76.8282	72.1279	68.9618	64.5929	76.107	66.4006	69.0189	73.9209	77.2086	69.7802	75.3515	ERCC6_ILMN_1786882
LOC652993	-1.05056	0.654748	0.896978	76.7931	75.3088	82.7969	80.5221	77.4218	75.7495	96.8468	80.4389	62.6427	68.6036	79.9616	75.2815	78.7245	74.6156	77.6973	LOC652993_ILMN_3213098
ITGB3BP	1.00604	0.948792	0.990124	74.0584	88.6049	110.789	85.2615	100.767	88.4642	92.9873	109.024	97.7226	74.5222	98.4761	100.868	94.1865	91.2889	93.4621	ITGB3BP_ILMN_1692790
POP7	-1.03283	0.76425	0.936927	347.724	328.557	381.356	341.5	450.103	361.141	454.009	353.375	449.609	318.735	335.875	369.395	385.264	341.335	374.281	POP7_ILMN_1680091
VAV1	-1.00041	0.998065	0.999954	497.337	429.843	296.505	499.986	659.361	428.734	414.125	396.035	447.638	358.541	380.094	464.548	452.174	401.061	439.396	VAV1_ILMN_1717334
LOC286208	1.16643	0.179867	0.622895	114.121	112.129	135.25	99.4281	118.227	101.691	99.1492	148.499	103.656	131.746	126.318	165.038	114.683	141.034	121.271	LOC286208_ILMN_1657011
DOM3Z	-1.05571	0.714574	0.918606	171.267	167.32	123.203	169.135	134.017	197.143	213.907	107.417	177.657	158.86	153.452	123.088	162.341	145.133	158.039	DOM3Z_ILMN_1726990
LOC347292	-1.05382	0.7709	0.938244	166.953	150.376	174.533	196.857	325.547	208.444	251.448	204.991	247.786	122.456	154.285	198.176	214.104	158.305	200.154	LOC347292_ILMN_1654445
TRIM22	-1.67529	0.0645429	0.45244	796.503	699.692	793.203	690.926	380.298	873.96	534.66	433.055	602.499	491.78	560.687	340.976	644.977	464.481	599.853	TRIM22_ILMN_1779252
MFSD11	1.07244	0.485598	0.827214	278.985	243.115	216.262	266.726	328.137	285.755	338.938	249.043	356.702	244.945	267.085	276.551	284.851	262.86	279.354	MFSD11_ILMN_1756152
UNKOWN_1039	1.1747	0.0944352	0.519211	71.6478	71.8416	76.7101	75.2738	81.0902	64.2719	81.8251	90.5807	79.1555	96.9403	82.0271	80.4909	76.933	86.4861	79.3213	UNKOWN_ILMN_1844203
CISD3	1.13629	0.348547	0.75831	72.2814	79.0216	75.0633	83.3758	70.5958	72.8872	74.5407	69.0721	86.3967	110.172	70.2589	81.2638	75.915	87.2317	78.7441	CISD3_ILMN_3246724
P2RX4	-1.02195	0.947648	0.990124	1110.29	1109.84	560.475	1087.68	532.777	1041.49	1236.08	417.753	1133.37	933.827	951.979	727.863	914.418	871.223	903.619	P2RX4_ILMN_1813846
HIST2H4A	-1.10159	0.211376	0.655088	106.196	96.2757	82.166	87.7907	76.8306	78.488	80.9765	76.4498	70.8043	93.3407	83.2346	80.8881	83.9975	85.8212	84.4534	HIST2H4A_ILMN_2115340
SLC25A13	1.22137	0.0356263	0.373559	405.714	352.851	417.039	349.838	420.21	353.542	353.375	390.815	351.038	470.377	508.257	454.987	377.158	477.874	402.337	SLC25A13_ILMN_1668012
LOC728207	-1.01275	0.89351	0.976216	89.9669	99.0523	123.89	123.312	129.779	100.622	113.556	114.412	119.528	105.324	89.5814	112.649	112.68	102.518	110.14	LOC728207_ILMN_3284607
LOC100134504	1.28811	0.0525568	0.42627	183.209	199.399	292.827	244.907	256.358	187.039	155.917	295.873	181.491	232.788	248.622	395.043	221.891	292.151	239.456	LOC100134504_ILMN_3241834
PTPLAD1	1.72076	6.07e-05	0.033616	904.057	953.349	911.396	833.552	892.839	694.774	830.775	1009.94	972.978	1594.94	1589.79	1578.41	889.296	1587.71	1063.9	PTPLAD1_ILMN_1737398
UNKOWN_487	-1.05576	0.530052	0.848492	76.2974	68.727	79.6503	66.9755	61.6618	83.1459	65.3399	66.1233	65.1009	66.5664	76.3205	69.8619	70.3358	70.9163	70.4809	UNKOWN_ILMN_1862873
SETMAR	1.15046	0.0867182	0.504639	228.427	222.329	255.793	232.287	185.991	227.344	244.436	225.64	217.798	305.61	263.986	245.192	226.672	271.596	237.903	SETMAR_ILMN_1682404
UNKOWN_442	1.02333	0.759173	0.935604	87.28	81.398	81.3349	88.546	89.495	75.1682	70.5588	76.3783	70.4887	87.5273	73.8369	95.8153	80.072	85.7265	81.4856	UNKOWN_ILMN_1853920
G6PD	2.40852	0.041661	0.394375	1984.83	1932.3	499.577	2051.16	1514.73	1438.02	1525.02	1309.02	1398.67	3355.96	3203.23	2490.29	1517.04	3016.49	1891.9	G6PD_ILMN_2347949
GPN1	-1.02399	0.829789	0.95639	895.654	748.463	1197.47	827.394	878.672	898.122	910.386	941.932	960.505	868.233	932.659	923.283	917.622	908.058	915.231	GPN1_ILMN_1772719
LOC652599	-1.12963	0.0567715	0.435654	70.0074	77.5387	75.2678	56.8026	65.9838	71.8331	78.8348	71.9262	79.8224	67.949	67.5917	61.7145	72.0019	65.7517	70.4393	LOC652599_ILMN_1787973
AMBN	1.1033	0.177258	0.620812	63.7196	60.3405	65.5289	57.6231	57.8606	67.1658	62.2796	65.376	75.178	69.6621	69.3662	70.0242	63.8969	69.6842	65.3437	AMBN_ILMN_1697611
FCRL2	-1.00595	0.956347	0.991537	80.7776	73.6058	100.177	71.6018	82.8806	82.3193	72.6987	102.813	74.5645	83.0477	73.5995	95.7288	82.382	84.1253	82.8179	FCRL2_ILMN_1791329
LOC652175	1.23041	0.00705881	0.204832	62.49	61.5078	66.3029	79.4381	66.9663	70.5174	61.6126	60.9706	56.8432	80.7916	80.8599	72.6655	65.1832	78.1056	68.4138	LOC652175_ILMN_1660200
DYNLL1	-1.12571	0.339364	0.750909	2387.7	2662.63	2963.13	2553.21	3238.83	3041.92	3360.04	2820.5	3426.56	1924.86	2512.82	2730.21	2939.39	2389.3	2801.87	DYNLL1_ILMN_2300186
GRPEL2	1.21444	0.247819	0.689343	141.175	169.746	252.669	185.872	220.553	157.502	200.931	205.368	169.006	225.246	178.72	269.407	189.202	224.458	198.016	GRPEL2_ILMN_1721138
UNKOWN_8	1.01318	0.869743	0.969696	73.1434	78.165	71.9478	69.2352	76.3929	85.196	78.0335	79.7907	63.9631	74.8481	70.7635	80.7752	75.0964	75.4622	75.1879	UNKOWN_ILMN_1887831
PABPC5	1.24821	0.163622	0.605976	206.998	218.214	138.606	229.853	164.789	211.335	208.408	141.349	172.795	263.162	228.687	202.314	188.039	231.388	198.876	PABPC5_ILMN_1796926
ARIH1	1.03139	0.67343	0.904321	211.373	212.957	240.274	215.818	164.542	211.669	184.774	208.53	193.95	212.51	239.26	233.382	204.876	228.384	210.753	ARIH1_ILMN_1694219
CLCN2	-1.0289	0.657354	0.898542	69.6683	85.3954	72.7893	89.8144	83.5393	83.3012	80.5261	72.7256	89.1951	75.769	73.8674	71.0361	80.7727	73.5575	78.9689	CLCN2_ILMN_1688633
UNKOWN_1350	1.24811	0.510949	0.840036	250.806	263.642	164.44	255.262	116.4	190.568	224.642	145.342	234.396	423.647	347.588	143.565	205.055	304.933	230.025	UNKOWN_ILMN_1911721
HNRNPA3	1.61296	0.117448	0.55588	300.033	275.487	129.817	320.257	181.881	273.579	234.522	311.305	220.017	413.362	340.397	320.004	249.655	357.921	276.722	HNRNPA3_ILMN_1761083
PORCN	-1.19045	0.294261	0.72279	83.0977	94.9067	121.625	82.6088	137.392	88.0628	87.7464	92.4179	79.886	74.0812	82.2387	93.3238	96.4159	83.2146	93.1156	PORCN_ILMN_2337058
ISCA1	1.08541	0.585705	0.869507	85.9333	114.189	193.831	125.471	138.201	108.977	111.791	156.004	111.575	100.968	148.17	162.573	127.33	137.237	129.807	ISCA1_ILMN_2219556
WDR81	1.13225	0.641642	0.892574	491.911	446.584	166.454	483.341	934.339	383.67	526.485	367.932	546.489	411.101	430.997	299.565	483.023	380.554	457.406	WDR81_ILMN_1805863
ANO9	1.01308	0.772934	0.938803	79.1346	79.8369	86.5348	74.4519	76.6824	75.7666	68.0527	74.856	78.7625	75.535	90.8213	82.8628	77.1198	83.073	78.6081	ANO9_ILMN_1769259
BCAT2	1.1441	0.150847	0.595039	293.592	346.093	343.762	327.576	449.194	338.879	374.677	375.279	381.248	385.202	358.178	379.143	358.922	374.174	362.735	BCAT2_ILMN_1695110
GANAB	-1.05965	0.789566	0.944352	451.351	485.953	350.531	496.656	1183.65	412.358	447.638	383.371	457.52	410.709	443.269	354.934	518.781	402.971	489.828	GANAB_ILMN_1739441
ANPEP	1.27212	0.587052	0.869754	645.366	847.78	1548.59	757.19	3091.04	1342.74	896.227	1638.01	857.732	850.776	1105.19	1854.96	1291.63	1270.31	1286.3	ANPEP_ILMN_1763837
NDUFB11	-1.31972	0.000713765	0.0875725	2730.21	2648.09	2119.59	2637.88	2979.57	3016.97	2732.56	2206.24	2670.64	1915.6	1885.14	1846.12	2637.97	1882.29	2449.05	NDUFB11_ILMN_1749709
SFRS3	1.34489	0.374762	0.773235	122.324	162.712	363.138	148.314	349.481	216.76	216.049	270.247	236.814	218.822	261.727	306.989	231.76	262.512	239.448	SFRS3_ILMN_1723212
TPRKB	-1.11048	0.159682	0.602401	576.891	509.589	433.916	515.475	513.915	498.385	515.868	533.536	526.004	447.319	450.103	462.659	513.731	453.361	498.638	TPRKB_ILMN_1690307
NFASC	1.07353	0.326984	0.741318	75.2022	73.3419	63.7525	64.4811	66.6009	66.705	68.4376	83.2122	72.785	71.5799	77.3091	78.6145	70.502	75.8345	71.8352	NFASC_ILMN_1657009
LOC286512	1.12909	0.553448	0.858041	192.778	223.887	376.862	194.712	319.157	164.735	209.725	279.736	355.466	241.061	270.891	358.541	257.451	290.165	265.629	LOC286512_ILMN_3274596
GCET2	-1.13187	0.0631626	0.451269	68.6906	68.6887	75.1724	67.8082	57.9396	64.3211	68.2216	63.8021	72.903	62.7389	59.2185	65.8339	67.5053	62.5971	66.2782	GCET2_ILMN_2388254
PRKAB2	-1.13553	0.391361	0.779742	100.571	101.906	164.47	96.2202	106.046	106.167	122.888	108.754	112.062	97.3832	114.566	103.187	113.232	105.045	111.185	PRKAB2_ILMN_1786021
ATE1	1.06435	0.459665	0.815335	70.2986	71.0053	72.361	65.5651	54.2765	63.5855	56.8628	70.3528	72.9609	80.4443	71.7171	75.4867	66.3632	75.8827	68.7431	ATE1_ILMN_1756867
LOC728690	-1.00551	0.95403	0.990911	76.8186	72.3059	68.0532	76.119	84.5791	64.7356	75.6041	58.1555	64.1482	70.7509	70.2958	74.7595	71.1688	71.9354	71.3604	LOC728690_ILMN_3301688
RBM7	1.21135	0.102452	0.532174	78.932	110.99	127.373	96.9403	124.615	94.0803	100.714	112.185	116.116	114.505	122.236	141.712	106.883	126.151	111.7	RBM7_ILMN_2183331
LOC100129093	1.00859	0.920401	0.982428	69.9531	62.2179	79.6212	72.785	73.1087	80.694	84.0226	62.3644	70.8924	71.3868	69.0009	72.1808	72.851	70.8562	72.3523	LOC100129093_ILMN_3263601
NOXO1	-1.05025	0.569372	0.863443	78.8284	73.7827	85.9237	68.5438	70.1854	74.3474	79.8575	83.3838	72.1159	69.5731	87.826	70.6	76.3298	75.9997	76.2473	NOXO1_ILMN_1708337
C5ORF20	2.18384	0.0640271	0.45244	82.4042	99.6505	135.415	101.978	364.735	87.9189	102.931	110.248	101.328	195.564	210.247	281.669	131.845	229.16	156.174	C5orf20_ILMN_1701911
ZNF302	1.20392	0.249182	0.690533	330.241	321.154	415.434	310.67	419.675	290.671	285.685	455.892	273.843	402.038	435.972	438.649	344.807	425.553	364.994	ZNF302_ILMN_2307450
UNKOWN_2941	-1.00871	0.878158	0.972534	90.237	83.4894	75.1046	93.6045	94.8594	85.6731	83.8825	82.3559	93.1011	83.4758	89.0418	74.1703	86.9231	82.2293	85.7496	UNKOWN_ILMN_1851299
RIPK3	-1.12348	0.5842	0.869137	342.695	346.825	176.161	335.573	215.935	317.74	292.915	260.886	282.406	270.191	283.401	192.825	285.682	248.806	276.463	RIPK3_ILMN_1763763
RAB38	1.02548	0.773545	0.938803	139.737	130.942	136.116	129.012	136.222	109.924	146.731	132.739	160.96	149.028	154.818	116.412	135.82	140.086	136.887	RAB38_ILMN_2134974
LOC389124	-1.12363	0.321433	0.737293	81.5021	89.2006	68.7105	88.6902	86.8589	72.9149	86.7435	72.4294	73.3021	78.6842	61.2721	73.0357	80.0391	70.9973	77.7787	LOC389124_ILMN_1748927
KDELR1	-1.02139	0.753014	0.933233	906.656	882.068	685.6	927.786	942.379	994.803	1228.33	834.84	1063.24	878.256	785.59	745.797	940.634	803.214	906.279	KDELR1_ILMN_2130411
SAT2	-1.32035	0.107916	0.541834	500.333	597.614	474.181	552.435	800.062	553.839	753.143	427.519	871.113	337.182	439.824	415.346	614.471	397.451	560.216	SAT2_ILMN_1746883
LOC644436	1.02439	0.781414	0.941854	75.7632	65.3541	72.1838	67.7953	82.6133	66.6844	68.6792	74.4362	61.5195	77.4283	71.0138	69.8745	70.5588	72.7722	71.1121	LOC644436_ILMN_1742833
UNKOWN_2288	-1.04311	0.575901	0.865058	81.1618	80.8447	77.2248	65.5922	68.4099	71.2659	63.3843	83.5981	70.7784	77.4348	78.9269	73.049	73.5845	76.4702	74.3059	UNKOWN_ILMN_1832209
UNKOWN_815	1.32396	0.0548255	0.432706	638.588	592.756	873.505	581.995	544.399	562.968	607.811	697.205	696.353	1035.69	936.386	791.21	643.953	921.097	713.239	UNKOWN_ILMN_1832208
BET1L	-1.10058	0.337422	0.749391	129.284	130.374	109.007	137.392	135.035	148.843	146.954	109.29	170.698	133.241	106.831	96.8263	135.209	112.299	129.481	BET1L_ILMN_2060652
LOC652608	1.01879	0.890058	0.975063	90.845	92.8605	113.501	90.8294	136.946	91.8862	100.287	104.944	100.82	84.2577	98.1684	122.405	102.546	101.61	102.312	LOC652608_ILMN_1660477
OPN5	-1.04046	0.488613	0.828877	74.5571	84.3568	64.3003	62.4136	73.5756	68.3395	79.7934	77.5023	77.2135	73.35	70.5331	69.3985	73.5613	71.0939	72.9445	OPN5_ILMN_1784818
C21ORF91	1.14892	0.0753983	0.474177	78.7957	72.0635	88.997	82.7553	95.114	85.4952	88.5788	91.9272	79.1066	89.1655	89.7021	95.8216	84.7592	91.5631	86.4602	C21orf91_ILMN_1698166
LOC643988	-1.09525	0.304112	0.728274	73.0781	69.4636	71.3604	83.2533	77.9118	66.3092	71.2674	63.6193	69.1048	59.4355	76.1435	60.9228	71.7076	65.5006	70.1558	LOC643988_ILMN_1781677
NOL10	-1.03068	0.525553	0.846817	106.804	115.501	112.129	114.054	106.137	115.874	105.351	102.469	114.666	114.387	105.442	104.744	110.332	108.191	109.796	NOL10_ILMN_1775011
LOC100129550	-1.19424	0.0733232	0.469277	174.183	181.588	196.82	153.56	136.398	139.571	173.668	146.522	196.82	158.099	160.143	144.36	166.57	154.2	163.477	LOC100129550_ILMN_3236239
DCAF10	-1.03958	0.738102	0.927852	119.482	101.506	140.336	124.932	157.806	110.07	99.8775	122.374	100.447	100.833	121.029	124.134	119.648	115.332	118.569	DCAF10_ILMN_3235917
AKAP10	-1.22082	0.168326	0.610237	184.774	163.203	220.517	184.479	90.845	162.362	159.682	166.642	147.425	163.203	143.249	156.33	164.437	154.261	161.893	AKAP10_ILMN_1718808
GNG11	-1.04249	0.607964	0.878733	79.4829	69.6543	102.337	77.6996	72.314	75.4124	67.1797	92.0556	77.7415	79.763	74.3195	84.3588	79.3196	79.4805	79.3598	GNG11_ILMN_1782419
DACT3	-1.11958	0.0966661	0.521181	76.0365	70.6968	80.7822	83.922	67.5287	71.8082	67.0647	72.7453	70.776	75.0466	61.0155	67.5786	73.4845	67.8802	72.0834	DACT3_ILMN_1733851
PBX2	-1.12401	0.489969	0.829767	215.483	218.042	214.575	230.198	268.882	195.171	153.657	281.601	149.42	182.536	165.839	234.522	214.114	194.299	209.16	PBX2_ILMN_1682699
WAS	-1.07798	0.703168	0.914683	2911.77	3058.95	2635.21	2855.61	4927.95	3340.14	4013.49	3854.26	4090.17	2194.57	2281.49	3742.18	3520.84	2739.41	3325.48	WAS_ILMN_1760027
C1ORF54	1.17162	0.468287	0.819099	801.773	773.233	820.531	847.78	1715.32	719.331	749.785	838.284	671.479	922.655	988.541	896.973	881.946	936.056	895.474	C1orf54_ILMN_1702231
ANKLE2	1.04354	0.799911	0.947679	369.709	388.921	495.92	375.871	264.984	423.263	295.304	298.023	277.226	477.704	497.99	340.631	354.358	438.775	375.462	ANKLE2_ILMN_3249608
LOC648210	2.33384	0.187006	0.631199	2683.53	2283.73	472.079	2557.2	569.824	1917.84	2151.64	3041.92	2024.36	3519.53	3474.46	3007.32	1966.9	3333.77	2308.62	LOC648210_ILMN_1732074
HAUS4	-1.15369	0.235589	0.678773	526.004	573.669	645.542	495.302	754.547	541.523	614.357	553.543	561.548	494.876	556.514	460.609	585.115	504	564.836	HAUS4_ILMN_1771003
TIMP2	-1.20089	0.235895	0.678773	4096.31	3572.24	4615.35	3326.79	3049.24	3854.26	3681.8	3062.47	3519.53	3931.57	4022.52	2465.73	3642	3473.28	3599.82	TIMP2_ILMN_1721876
FKBP8	-1.11499	0.458991	0.815335	87.9818	87.2277	93.8859	81.5524	149.028	107.771	118.753	86.4432	109.403	72.1699	88.5877	81.302	102.45	80.6865	97.0088	FKBP8_ILMN_1733947
UNKOWN_2360	1.03484	0.370527	0.771494	83.1645	83.1218	90.6057	85.5043	80.8761	80.1277	84.175	84.2656	76.6323	94.4475	85.2291	86.228	83.1637	88.6349	84.5315	UNKOWN_ILMN_1882482
TRIM52	-1.22258	0.0502473	0.421604	148.656	164.864	152.691	154.382	175.082	164.662	207.653	144.36	223.654	119.41	146.874	116.762	170.667	127.682	159.921	TRIM52_ILMN_1754130
ZFP112	1.04595	0.675698	0.90531	116.161	82.2683	112.342	108.216	91.9768	99.0367	88.4327	104.755	95.6204	119.076	108.455	95.1258	99.8676	107.552	101.789	ZFP112_ILMN_1815885
UNKOWN_1679	1.02345	0.804884	0.950195	69.1427	71.2034	79.0514	76.8137	91.2925	80.6183	75.8336	81.1967	84.7434	70.6217	64.9739	90.9253	78.8773	75.507	78.0347	UNKOWN_ILMN_1854580
UNKOWN_140	-1.11564	0.250519	0.691355	77.9366	82.1147	90.516	90.8815	81.8819	80.3195	91.9119	94.7189	63.2456	74.3928	72.1544	77.7183	83.7252	74.7551	81.4827	UNKOWN_ILMN_1856039
UNKOWN_1411	1.1072	0.149008	0.59346	102.076	115.691	137.747	133.967	101.31	108.323	112.249	136.97	139.14	110.765	132.99	149.887	120.83	131.214	123.426	UNKOWN_ILMN_1866216
C12ORF30	1.16221	0.349316	0.759088	125.148	128.821	216.76	133.483	154.923	135.461	134.289	158.795	146.167	179.741	135.969	224.469	148.205	180.06	156.169	C12orf30_ILMN_1788810
LAMP2	1.13715	0.243728	0.685923	1226.22	1236.08	1005.93	1206.89	984.365	957.422	1051.76	1335.97	1131.41	1390.49	1255	1284.81	1126.23	1310.1	1172.2	LAMP2_ILMN_2243687
C1ORF163	1.25061	0.260699	0.699828	257.956	296.168	180.565	290.03	172.725	258.454	243.645	297.347	258.716	306.273	284.662	309.49	250.623	300.142	263.003	C1orf163_ILMN_1757415
TBKBP1	-1.1572	0.201044	0.645546	90.6456	88.262	88.1455	74.5719	123.025	101.942	105.909	78.1844	103.965	72.3813	83.7938	75.0343	94.9612	77.0698	90.4884	TBKBP1_ILMN_1808846
SORT1	-1.13542	0.752514	0.933233	495.511	469.445	273.641	518.586	315.273	385.632	496.883	151.751	474.423	604.652	534.894	134.456	397.905	424.667	404.595	SORT1_ILMN_1707077
LOC728689	1.04289	0.792996	0.945085	118.626	109.29	121.063	91.2925	94.4085	92.9648	80.8293	153.429	81.0902	105.255	101.035	167.406	104.777	124.565	109.724	LOC728689_ILMN_1725984
MRPS31	1.18015	0.108866	0.543267	496.111	435.012	631.204	453.722	416.937	397.325	429.66	671.092	455.892	596.82	597.614	627.77	487.439	607.401	517.43	MRPS31_ILMN_1654552
AP1G1	1.31834	0.30456	0.728274	176.696	176.257	101.195	184.57	80.1835	159.4	140.202	159.171	138.184	217.963	187.317	176.869	146.207	194.05	158.167	AP1G1_ILMN_2399627
LOC645128	1.0229	0.756057	0.93457	81.8215	77.2047	72.8124	88.7261	94.1586	88.2088	92.2676	72.4227	93.1241	71.2707	86.623	79.74	84.5274	79.2112	83.1983	LOC645128_ILMN_1751814
MEIS3P1	1.00418	0.980227	0.995981	151.726	130.965	105.032	152.801	103.198	139.191	157.097	91.2039	148.394	148.902	139.59	101.676	131.068	130.056	130.815	MEIS3P1_ILMN_2205896
PPM1F	1.10414	0.700673	0.913818	946.169	937.908	890.621	961.701	768.928	684.457	508.642	1633.51	508.132	876.035	830.158	1462.9	871.119	1056.36	917.43	PPM1F_ILMN_2059535
PTPRH	-1.09012	0.280302	0.7138	89.7465	71.6152	68.6226	64.5894	65.5494	64.59	59.585	67.8578	63.8144	74.2198	66.1439	69.3512	68.4411	69.905	68.8071	PTPRH_ILMN_1741465
CCDC149	-1.58539	0.00697462	0.204832	92.9934	112.494	127.85	90.0371	75.1849	106.856	124.042	106.395	103.443	66.0467	70.3447	72.2423	104.366	69.5446	95.6607	CCDC149_ILMN_1792276
LOC730015	-1.09351	0.465358	0.817761	70.2727	86.6657	69.4711	80.0589	68.5885	66.246	68.3279	69.0599	64.0299	84.7434	61.1903	62.3998	71.4134	69.4445	70.9212	LOC730015_ILMN_1684065
A1BG	1.05283	0.647948	0.894559	82.559	72.0233	74.0639	81.1088	55.9421	72.7815	73.657	73.309	90.0146	84.5379	75.368	80.6646	75.051	80.1902	76.3358	A1BG_ILMN_2055271
SEC63	1.14799	0.234831	0.677804	71.2724	69.5004	99.7927	69.6848	79.0262	80.2106	85.1558	82.9678	80.6892	82.2286	85.6436	106.196	79.8111	91.356	82.6973	SEC63_ILMN_2136068
LOC644006	1.00781	0.90551	0.9787	75.0099	70.4087	68.8571	71.545	59.2947	78.9435	73.1382	62.5376	67.3327	77.7664	74.3881	64.3479	69.6742	72.1675	70.2975	LOC644006_ILMN_3287568
WDR53	-1.00511	0.962153	0.992882	155.816	169.285	123.976	144.001	110.272	143.121	153.778	155.956	163.358	146.265	150.495	146.308	146.618	147.689	146.886	WDR53_ILMN_1724986
LOC220729	-1.09675	0.0727608	0.468356	97.0132	97.5169	96.9403	79.6041	81.8685	93.0372	91.5093	87.4779	81.2973	94.8051	90.6456	80.8941	89.585	88.7816	89.3841	LOC220729_ILMN_1711845
NUBP2	-1.00024	0.998286	0.999954	96.7636	111.244	102.774	106.536	156.368	120.826	126.27	91.2196	132.437	97.9977	101.516	111.123	116.049	103.546	112.923	NUBP2_ILMN_1657237
UNKOWN_1158	1.20428	0.37149	0.771982	104.968	118.974	155.378	105.797	240.393	117.324	127.809	137.606	148.866	128.381	165.742	159.275	139.679	151.133	142.543	UNKOWN_ILMN_1903159
PRRX1	1.04905	0.401144	0.784886	72.4102	65.7227	72.594	71.3218	57.851	61.3088	75.5172	68.3584	60.7245	76.2387	72.3756	72.284	67.3121	73.6327	68.8922	PRRX1_ILMN_1811851
SPINT1	1.16007	0.250973	0.691937	83.0736	90.3646	77.5198	99.3838	144.048	92.2405	95.8065	69.5796	113.607	106.406	94.5523	90.2983	96.1803	97.0856	96.4066	SPINT1_ILMN_2375992
UNKOWN_1601	-1.03267	0.693056	0.911276	110.657	111.233	93.2081	124.151	125.431	123.787	135.523	97.4607	148.554	98.815	111.864	94.2452	118.889	101.641	114.577	UNKOWN_ILMN_1887618
SEMA3E	-1.00326	0.992073	0.998635	295.761	268.822	279.554	265.045	660.373	306.989	763.926	292.356	723.11	274.547	233.308	343.623	428.437	283.826	392.284	SEMA3E_ILMN_2154322
C6ORF48	-1.23613	0.0208717	0.313327	1500.64	1430.46	1335.45	1680.45	1438.42	1425.64	1438.42	1329.2	1364.28	1108.58	1054.15	1298.79	1438.11	1153.84	1367.04	C6orf48_ILMN_2391765
C9ORF103	1.03293	0.763668	0.936834	235.287	216.443	176.984	217.722	169.673	195.976	275.05	199.9	266.981	229.084	217.963	198.935	217.113	215.327	216.667	C9orf103_ILMN_1791306
LOC100133277	1.20324	0.265472	0.70293	150.825	131.513	196.595	131.076	167.406	124.028	134.178	232.974	142.121	160.113	164.405	258.067	156.746	194.195	166.108	LOC100133277_ILMN_3275936
LOC652903	1.02803	0.746149	0.931258	82.5503	90.706	90.7255	91.1478	71.5042	78.5712	77.6815	90.6588	95.7186	97.4138	80.0828	94.6126	85.4738	90.7031	86.7811	LOC652903_ILMN_1729157
TUBG2	1.01802	0.881164	0.97345	113.094	133.139	100.714	121.645	103.069	135.766	117.534	115.071	133.261	102.169	119.181	131.395	119.255	117.582	118.837	TUBG2_ILMN_1701052
CDC2L2	-1.08175	0.559926	0.859523	249.847	264.77	197.423	233.577	154.88	190.505	234.357	284.947	244.626	227.44	196.925	230.349	228.326	218.238	225.804	CDC2L2_ILMN_2330552
RRP1B	1.01768	0.889257	0.974931	196.284	144.502	241.818	170.678	152.524	186.114	204.73	177.295	196.925	181.72	199.588	199.317	185.652	193.542	187.625	RRP1B_ILMN_1812973
GSS	-1.13626	0.244254	0.686224	344.056	358.372	374.208	361.861	435.35	422.256	453.12	287.559	441.529	325.172	333.73	289.826	386.479	316.243	368.92	GSS_ILMN_1683462
LOC100129890	1.10463	0.446637	0.80991	134.387	137.881	126.634	158.608	147.338	122.552	117.731	160.846	102.565	161.666	119.482	163.736	134.282	148.294	137.785	LOC100129890_ILMN_3270411
ARHGEF6	-1.23927	0.437232	0.805608	676.999	661.861	1244.67	604.497	1112.19	545.885	536.064	1220.37	587.982	563.882	564.515	920.587	798.947	682.995	769.959	ARHGEF6_ILMN_1803423
UNKOWN_2686	1.13618	0.15015	0.593691	65.4637	75.5974	65.7113	86.452	67.8726	70.871	51.7662	61.6637	66.6201	76.1377	79.2918	79.0056	68.002	78.1451	70.5378	UNKOWN_ILMN_1854918
SLC13A1	1.09568	0.124415	0.564563	64.6544	65.4904	62.549	61.1406	72.6923	69.1567	56.4035	61.6679	68.39	72.2976	69.2696	69.5639	64.6828	70.377	66.1063	SLC13A1_ILMN_1802131
COPB2	-1.13514	0.396722	0.783473	1392.21	1301.4	1821.63	1192.99	888.946	1445.18	1008.83	1058.24	1009.94	1418.4	1408.13	1129.74	1235.49	1318.76	1256.3	COPB2_ILMN_1684385
SUPT6H	-1.12176	0.220423	0.662399	168.429	166.672	137.583	155.356	232.82	179.696	188.722	138.123	170.798	140.966	140.631	138.024	170.911	139.874	163.152	SUPT6H_ILMN_1758717
CNPY2	1.10038	0.46787	0.818988	1482.85	1352.21	1335.97	1611.06	1534.24	1012.83	1233.83	1786.8	1287.87	1462.9	1443.74	1689.97	1404.18	1532.2	1436.19	CNPY2_ILMN_3243471
ARGLU1	-1.12264	0.574328	0.864905	614.915	747.127	1465.75	716.465	747.4	876.568	634.232	772.646	759.13	667.778	831.707	856.93	814.915	785.472	807.554	ARGLU1_ILMN_1788468
C9ORF123	1.03488	0.713421	0.918201	90.7918	89.0545	125.62	92.6247	100.833	103.009	115.445	114.441	108.417	103.648	104.726	103.71	104.471	104.028	104.36	C9orf123_ILMN_1769409
CTNNBL1	-1.00091	0.992846	0.998916	1037.56	1062.61	951.523	993.254	847.325	1139.97	887.893	784.072	847.78	1271.82	1039.3	791.504	950.221	1034.21	971.217	CTNNBL1_ILMN_2063925
LOC284023	1.13328	0.125378	0.566462	162.192	152.691	150.548	163.797	166.61	137.519	119.446	155.869	126.656	172.358	173.054	181.937	148.37	175.783	155.223	LOC284023_ILMN_1739325
UNKOWN_1716	-1.087	0.136403	0.579567	84.9023	86.9555	82.2519	85.8645	83.7768	93.6045	72.8387	82.952	82.0778	74.1556	78.8398	80.8692	83.9138	77.9548	82.424	UNKOWN_ILMN_1902209
RBM17	1.11595	0.319679	0.736794	306.234	302.04	433.306	289.735	339.023	301.618	408.705	377.096	377.769	381.546	375.064	389.216	348.392	381.942	356.779	RBM17_ILMN_1781906
LOC651073	1.01249	0.878613	0.972579	78.6422	77.9616	86.1937	71.676	86.6533	70.3053	59.7186	73.7071	75.6246	86.6119	80.9657	78.2177	75.6092	81.9317	77.1898	LOC651073_ILMN_1791415
CHMP1B	-1.02168	0.804242	0.94991	1036.61	970.581	937.908	933.827	713.836	856.666	1020.13	871.346	926.153	1054.15	1011.73	829.648	918.561	965.176	930.215	CHMP1B_ILMN_1763265
HIATL2	-1.03239	0.841837	0.960029	808.998	817.667	655.596	922.655	1491.45	1215.74	1629.11	910.809	1388.24	666.033	715.472	827.06	1093.36	736.188	1004.07	HIATL2_ILMN_3235410
PIGW	1.22966	0.0652078	0.453568	128.392	142.424	174.464	129.915	118.472	157.935	132.827	141.683	131.352	177.75	163.992	203.494	139.718	181.745	150.225	PIGW_ILMN_1743397
UNKOWN_486	1.06776	0.471673	0.820673	69.4067	74.3622	63.642	77.5244	88.4686	71.593	78.5752	61.44	80.2506	74.3881	68.6361	78.3173	73.9181	73.7805	73.8837	UNKOWN_ILMN_1895825
LOC646785	-1.50504	0.00678737	0.204013	3666.5	3625.44	3644.92	3231.06	3649.58	4248.15	3416.56	3702.95	3336.17	2020.16	2679.01	2625.84	3613.48	2441.67	3320.53	LOC646785_ILMN_3210538
GGT2	1.08049	0.487826	0.828373	75.2641	75.695	78.7006	75.3401	85.5541	74.2822	56.9308	80.0355	69.3264	91.385	69.299	89.3074	74.5698	83.3305	76.76	GGT2_ILMN_3192867
FBXL10	-1.11261	0.131944	0.574099	83.2227	85.7593	75.2838	82.4308	78.0564	86.5484	95.7005	74.4976	72.0126	79.8459	73.5768	66.4052	81.5014	73.276	79.445	FBXL10_ILMN_1658232
MRPL32	1.04519	0.844123	0.960472	1514.73	1291.27	1298.79	1402.13	474.745	1062.61	1207.27	1475.25	1067.38	1244.67	1370.55	1700.22	1199.35	1438.48	1259.13	MRPL32_ILMN_1749432
SEMA3F	1.10763	0.121435	0.559658	79.7368	80.5407	65.5853	78.9637	83.3608	79.8817	70.5198	74.4732	75.4017	91.5408	81.4039	76.8081	76.496	83.251	78.1847	SEMA3F_ILMN_1761540
DNM1L	-1.12938	0.417443	0.795797	494.538	438.84	673.483	453.835	649.494	518.898	450.745	432.196	412.573	414.667	475.969	514.091	502.733	468.242	494.111	DNM1L_ILMN_2286800
POLG2	1.0463	0.655082	0.897082	141.757	139.967	164.581	140.306	154.818	124.258	153.039	141.712	121.437	156.856	131.278	181.645	142.43	156.593	145.971	POLG2_ILMN_1671004
CYB5D2	1.04623	0.354415	0.761463	166.505	172.466	172.189	170.161	158.411	165.427	166.344	179.801	159.548	191.783	177.499	166.344	167.872	178.542	170.54	CYB5D2_ILMN_1696254
NAT5	1.12797	0.320003	0.736794	3536.18	3606.51	3355.96	3711.19	2612.61	2899.36	3231.06	4027.8	3106.9	4626.68	3691.75	3596.14	3343.06	3971.52	3500.18	NAT5_ILMN_1689097
METT11D1	-1.22211	0.169673	0.611875	610.022	648.568	545.885	681.934	469.23	655.428	670.658	458.84	609.836	536.512	515.577	427.756	594.489	493.282	569.187	METT11D1_ILMN_1782257
RAB27A	1.2395	0.0710809	0.465104	183.06	179.115	174.746	185.15	114.588	168.429	132.018	151.322	127.824	230.665	211.373	223.786	157.361	221.941	173.506	RAB27A_ILMN_1665859
LOC650491	-1.00371	0.964231	0.993122	70.4042	83.9576	77.4939	79.3464	85.2484	78.1748	58.071	76.7452	70.9549	77.2463	68.1171	86.0944	75.5996	77.1526	75.9879	LOC650491_ILMN_1743724
TECPR1	-1.13577	0.399154	0.784457	256.623	262.752	210.158	280.487	326.892	365.351	519.145	243.319	514.302	208.268	240.641	192.986	331.003	213.965	301.744	TECPR1_ILMN_1767651
DFFB	-1.14039	0.223752	0.66558	202.854	188.403	235.967	168.627	218.693	208.311	167.994	189.492	150.96	185.595	178.103	183.959	192.367	182.552	189.913	DFFB_ILMN_1678962
DNAJC27	1.05757	0.298523	0.725598	159.79	158.461	165.099	153.797	138.333	142.785	152.908	160.53	136.491	170.274	180.027	161.308	152.021	170.536	156.65	DNAJC27_ILMN_1810436
SH3RF3	-1.0767	0.539867	0.852433	87.3314	87.0181	70.4383	74.5444	63.9493	74.8324	104.251	63.7977	78.441	73.1047	85.1153	68.9206	78.2893	75.7135	77.6454	SH3RF3_ILMN_1743275
USP37	-1.01219	0.916496	0.98176	106.137	108.577	146.497	114.189	138.898	112.303	116.32	98.643	115.616	115.906	129.247	108.672	117.465	117.941	117.584	USP37_ILMN_1686319
ANKRD35	-1.12633	0.170409	0.612583	91.3981	88.0562	87.9014	86.7435	95.3952	81.9604	85.5838	97.6552	73.1537	78.9748	81.0621	77.3379	87.5386	79.1249	85.4352	ANKRD35_ILMN_2145153
AQR	-1.07759	0.514087	0.842356	321.303	331.711	479.086	302.852	314.865	339.522	314.334	314.462	296.921	378.806	332.014	324.453	335.006	345.091	337.527	AQR_ILMN_1717154
PPP4C	-1.04613	0.55995	0.859523	1335.97	1195.8	1175.68	1339.79	1173.89	1337.55	1118.54	1451.21	1161.53	1164.2	1196.51	1177.78	1254.44	1179.5	1235.7	PPP4C_ILMN_3248975
QKI	-1.26696	0.0984117	0.525161	241.372	246.487	287.101	261.636	176.768	287.239	216.11	283.019	253.418	217.245	191.551	201.833	250.35	203.543	238.648	QKI_ILMN_1773485
LOXL3	-1.48215	0.00512411	0.183199	195.901	203.243	165.067	148.743	164.097	176.021	236.357	174.122	205.94	121.558	117.203	141.683	185.499	126.815	170.828	LOXL3_ILMN_1733515
RALGAPA2	-1.1254	0.0337565	0.370157	90.4346	90.3928	88.7519	74.9487	74.1328	89.7683	101.915	85.9197	93.5857	82.5121	77.0391	80.0749	87.7611	79.8753	85.7897	RALGAPA2_ILMN_1726333
UGCGL1	-1.28639	0.0903803	0.512588	531.915	545.302	481.589	528.993	335.216	587.497	513.915	437.991	429.744	408.461	404.333	397.325	488.018	403.373	466.857	UGCGL1_ILMN_1755462
ZBTB20	-1.2999	0.132477	0.574099	77.7713	89.8627	131.598	68.2387	92.8152	88.584	80.1203	107.55	81.8569	66.902	73.5563	85.0861	90.9331	75.1815	86.9952	ZBTB20_ILMN_1689456
AP4E1	1.03911	0.853811	0.964231	257.249	300.685	519.561	257.122	371.733	295.304	269.216	273.788	291.89	311.412	298.377	485.269	315.172	365.02	327.634	AP4E1_ILMN_1754531
C21ORF81	1.01344	0.851978	0.963635	66.7495	64.2609	80.3744	71.4281	66.5312	66.0947	72.2738	65.5054	55.9766	70.9494	71.9427	70.3031	67.6883	71.0651	68.5325	C21orf81_ILMN_1724299
UNKOWN_1777	1.0498	0.509285	0.839733	63.9931	74.5571	63.6754	72.3595	64.1942	65.4813	69.3736	68.0569	57.3907	70.5038	68.7393	72.5273	66.5647	70.5901	67.571	UNKOWN_ILMN_1888349
LOC644313	1.09727	0.430064	0.802335	70.6217	83.2001	66.328	89.1822	68.2234	74.9167	77.5543	60.917	68.0608	82.4807	71.7334	87.0218	73.2227	80.412	75.02	LOC644313_ILMN_1798551
SULT2B1	1.0196	0.825502	0.955299	87.57	107.687	97.3922	87.8763	86.3875	90.3694	102.159	74.9222	85.4256	107.285	96.026	94.4925	91.0877	99.2679	93.1328	SULT2B1_ILMN_1705674
LOC286157	-1.11304	0.399075	0.784379	734.926	646.784	665.712	732.331	679.635	658.03	714.466	481.589	747.4	695.298	673.312	490.198	673.43	619.602	659.973	LOC286157_ILMN_3292551
C9ORF156	-1.01111	0.789687	0.944352	440.178	387.599	360.214	362.023	330.145	390.217	416.681	361.177	384.73	434.059	392.897	348.609	381.44	391.855	384.044	C9orf156_ILMN_1700028
GLA	1.78365	0.103005	0.532193	5545.18	5630.57	2763.34	5125.97	2103.43	4138.91	4474.3	3079.11	4643.67	9827.02	9199.44	5416.02	4167.16	8147.49	5162.25	GLA_ILMN_1766637
TULP3	1.00095	0.994374	0.999212	85.3284	80.6134	109.156	82.5241	124.894	91.9768	106.059	90.1241	100.275	92.698	94.6126	85.8544	96.7723	91.055	95.3429	TULP3_ILMN_1719199
GPR153	1.02108	0.732117	0.92589	75.8962	92.972	77.973	86.4222	91.0884	83.5589	84.0526	84.4522	78.2746	78.5572	94.3399	79.0336	83.8545	83.9769	83.8851	GPR153_ILMN_2146495
PA2G4	1.00015	0.999584	0.999954	663.545	701.266	873.149	683.444	1978.53	1166.74	1491.45	973.837	1359.45	634.232	720.381	889.646	1099.05	748.087	1011.31	PA2G4_ILMN_1728984
MTA3	1.09751	0.249499	0.690687	103.375	131.166	133.758	117.608	128.198	120.225	101.446	106.262	113.681	132.578	122.147	148.059	117.302	134.261	121.542	MTA3_ILMN_1768751
MKLN1	-1.02056	0.864461	0.968468	523.536	454.553	713.496	509.697	413.591	529.123	456.068	556.69	416.121	550.48	580.855	499.577	508.097	543.637	516.982	MKLN1_ILMN_1742578
CREB1	-1.21073	0.123136	0.562134	121.047	114.023	146.874	104.261	79.4199	101.317	110.021	103.868	105.678	108.134	116.369	90.7721	109.612	105.092	108.482	CREB1_ILMN_2382758
UNKOWN_195	-1.00143	0.987457	0.997286	74.2961	68.8595	76.2556	78.5184	80.694	61.6951	77.7016	69.2971	88.6568	73.8012	76.9093	68.4385	75.1083	73.0497	74.5936	UNKOWN_ILMN_1880113
FLJ39653	1.02384	0.752631	0.933233	68.1913	79.6619	94.5997	94.3399	93.1548	82.8098	78.2287	80.9846	95.0711	80.2578	78.696	87.3212	85.2269	82.0917	84.4431	FLJ39653_ILMN_1666633
WDR40B	1.05209	0.612357	0.879814	73.0526	67.0877	68.8661	67.8658	80.9333	71.456	63.1605	72.8577	50.1919	74.9126	70.1264	74.8184	68.3857	73.2858	69.6107	WDR40B_ILMN_1802766
GAB3	-1.45177	0.0132732	0.270721	186.652	166.975	157.188	152.616	148.819	196.284	183.997	141.91	205.438	112.851	111.912	126.771	171.098	117.178	157.618	GAB3_ILMN_1805979
LOC100129906	-1.00557	0.92706	0.984497	91.0636	105.841	81.7559	91.8425	101.885	89.7145	88.6307	95.6034	93.3755	87.1852	92.2367	96.3679	93.3014	91.9299	92.9586	LOC100129906_ILMN_3261022
PARD6A	-1.12132	0.106135	0.538125	79.5877	91.968	89.2617	87.1601	93.1304	98.7489	88.3211	86.6119	75.9415	79.7438	75.5301	76.9381	87.859	77.404	85.2453	PARD6A_ILMN_2323848
FAM70A	1.11406	0.00555	0.187975	72.897	71.6773	79.6758	75.1107	70.5249	72.7498	68.18	74.7913	72.5867	84.5245	78.3399	86.9322	73.1326	83.2655	75.6658	FAM70A_ILMN_1699978
ZNF483	1.01771	0.931405	0.98606	249.09	213.488	198.13	270.191	383.252	260.099	499.129	258.285	508.803	217.275	200.103	255.435	315.607	224.271	292.773	ZNF483_ILMN_2279834
UNKOWN_2593	-1.02165	0.812572	0.951727	94.1683	89.531	107.327	76.9451	95.891	87.4092	79.4753	85.9985	82.4688	100.302	82.59	102.431	88.8015	95.1079	90.3781	UNKOWN_ILMN_1843403
TRIM28	-1.11284	0.458508	0.815335	334.971	362.666	253.568	360.369	602.267	515.577	535.695	259.899	546.954	265.947	309.795	271.295	419.107	282.346	384.917	TRIM28_ILMN_1736575
ATP2A2	-1.42931	0.0445309	0.401809	1012.32	1070.35	1450.49	1024.18	807.624	932.659	1144.64	895.654	1216.61	924.432	793.841	733.459	1061.61	817.244	1000.52	ATP2A2_ILMN_1687375
HRES1	1.04459	0.575273	0.864905	69.033	67.5638	73.7652	64.8827	73.2736	71.9245	57.5287	75.9092	67.8082	75.4587	72.8455	71.3416	69.0765	73.2153	70.1112	HRES1_ILMN_1800315
LOC652537	1.09392	0.44673	0.810005	69.731	73.9734	71.6969	84.0104	56.43	63.193	78.7708	65.7896	69.9684	85.3284	79.2504	71.5914	70.3959	78.7234	72.4778	LOC652537_ILMN_1656589
LOC649873	-1.14782	0.221424	0.663964	160.94	165.917	171.662	182.788	128.785	191.783	175.953	165.312	191.169	151.633	134.44	148.691	170.479	144.921	164.089	LOC649873_ILMN_3203868
MRPL28	1.00083	0.99267	0.998883	163.577	186.691	150.149	183.92	188.022	148.142	164.405	150.376	145.288	173.987	158.647	166.531	164.508	166.388	164.978	MRPL28_ILMN_1694950
FAM195A	1.23068	0.504626	0.837979	779.095	767.634	216.907	883.51	767.128	861.167	1324.86	407.931	1198.17	777.652	711.343	437.113	800.712	642.036	761.043	FAM195A_ILMN_1730523
SCML1	-1.09145	0.2797	0.713587	165.573	148.198	129.95	159.984	141.938	137.722	145.087	134.999	134.164	143.81	140.595	121.296	144.179	135.234	141.943	SCML1_ILMN_2340908
CCND2	1.70698	0.165473	0.608224	97.4855	105.659	238.982	80.6447	197.978	119.647	108.093	200.781	111.058	223.654	266.929	205.082	140.037	231.888	162.999	CCND2_ILMN_2067656
RBM4	1.14979	0.574421	0.864905	203.055	185.116	105.266	188.962	93.1885	188.403	191.783	185.29	185.326	176.869	178.477	190.533	169.599	181.96	172.689	RBM4_ILMN_1757439
CBL	-1.32163	0.142596	0.586506	357.687	319.747	528.838	337.908	318.233	394.185	352.851	311.838	447.075	298.651	323.05	271.557	374.262	297.753	355.135	CBL_ILMN_1716080
ERCC2	-1.05328	0.779148	0.941011	152.046	132.885	157.08	134.752	196.767	158.913	140.448	239.435	127.2	132.827	131.977	154.937	159.947	139.914	154.939	ERCC2_ILMN_1815859
RHBDL3	1.08228	0.338356	0.749996	76.1714	77.5198	77.0065	59.7917	71.5441	85.9902	91.6586	72.7133	73.3903	85.0314	82.0524	82.6193	76.1984	83.2344	77.9574	RHBDL3_ILMN_1716019
LOC401934	-1.13926	0.0262805	0.338984	83.1932	74.3737	88.2741	79.3818	79.636	69.2299	69.669	77.5387	72.9806	67.5814	69.9962	78.0856	77.1419	71.8877	75.8283	LOC401934_ILMN_1712177
BTRC	-1.11198	0.221829	0.663964	97.4978	107.79	99.665	76.9268	75.5373	95.736	88.8195	80.5483	95.6111	96.8173	83.3945	94.3493	90.9035	91.5203	91.0577	BTRC_ILMN_1815718
RAPSN	1.05812	0.48031	0.825318	90.7126	89.764	63.3916	81.8125	78.0911	91.8045	82.3244	66.3475	80.7942	89.4288	83.8255	81.5736	80.5603	84.9426	81.6559	RAPSN_ILMN_1724806
SMS	-1.46652	0.154193	0.59832	3698.43	3226.72	3130.68	3485.04	1446.05	2791.2	3284.55	2218.23	3253.02	2735.09	2378.87	1820.66	2948.21	2311.54	2789.04	SMS_ILMN_1694305
GRAMD1A	3.32732	0.00436975	0.173192	433.419	436.718	271.43	422.369	416.587	271.676	188.776	450.745	210.247	1312.75	1212.82	1188.68	344.663	1238.08	568.017	GRAMD1A_ILMN_1737157
MEX3A	-1.02599	0.835328	0.958199	140.248	132.597	97.6938	127.703	107.674	112.027	139.763	98.0193	101.635	150.548	106.353	105.061	117.484	120.654	118.277	MEX3A_ILMN_3239177
LILRA3	1.57549	0.432178	0.803556	611.768	776.669	1507.08	697.205	3294.96	566.638	479.542	1846.12	416.482	783.676	1386.08	2577.99	1132.94	1582.58	1245.35	LILRA3_ILMN_1661631
GAPDHL6	-1.03562	0.888658	0.974931	68.1282	72.6323	182.683	71.4516	92.3333	76.2411	73.9734	150.634	82.2364	72.0024	69.7083	162.15	96.7014	101.287	97.8478	GAPDHL6_ILMN_3267451
INPP5B	1.18545	0.052636	0.426566	88.7323	90.3971	75.1465	91.4701	97.1285	83.8666	91.5668	98.0093	92.7652	106.909	92.0771	102.007	89.898	100.331	92.5064	INPP5B_ILMN_1810116
TMEM42	1.00396	0.973133	0.995044	201.913	205.605	215.213	199.665	223.426	224.909	184.644	283.371	203.86	229.378	196.342	200.748	215.845	208.823	214.09	TMEM42_ILMN_1760245
FKBP1P1	-1.07446	0.748951	0.932437	87.9318	90.6106	84.1949	94.404	142.299	107.931	207.379	74.3699	211.335	87.8184	85.9376	71.6587	122.273	81.8049	112.156	FKBP1P1_ILMN_3239766
UNKOWN_295	1.04826	0.514516	0.842358	93.7402	87.5581	89.8674	100.044	104.438	91.7083	119.263	98.6309	103.85	95.0906	86.7191	103.035	98.7888	94.9483	97.8287	UNKOWN_ILMN_1834803
UNKOWN_1459	-1.0141	0.839232	0.958993	68.456	85.646	77.7183	80.656	90.503	73.6764	82.9791	70.721	77.7498	76.9577	76.9962	73.7361	78.6784	75.8967	77.983	UNKOWN_ILMN_1834802
UNKOWN_1585	-1.7008	0.000431259	0.0722486	118.816	121.013	125.679	110.021	92.2676	125.053	97.001	100.417	97.4138	68.4862	76.7653	69.8633	109.743	71.7049	100.233	UNKOWN_ILMN_1906423
LOC401098	1.00151	0.989955	0.997863	340.16	361.416	300.165	309.173	543.029	390.914	461.601	360.779	496.215	363.985	306.989	331.751	395.939	334.242	380.515	LOC401098_ILMN_3294213
PRPSAP2	-1.22244	0.0869871	0.504749	344.502	346.473	398.112	295.116	348.144	294.991	275.434	416.587	333.73	304.708	268.627	317.799	339.232	297.044	328.685	PRPSAP2_ILMN_1812445
PRDX5	-1.50039	0.00334138	0.16287	3091.04	3051.6	2633.23	2858.66	3162.1	3374.77	4045.39	2612.61	3205.71	1928.71	1867.57	2041.42	3115.01	1945.9	2822.73	PRDX5_ILMN_1711606
LOC441253	-1.07087	0.132833	0.574438	116.684	127.509	112.425	113.448	107.153	109.643	127.222	125.148	128.889	102.828	117.556	112.68	118.68	111.021	116.766	LOC441253_ILMN_3281684
UNKOWN_243	1.12921	0.422773	0.798976	343.455	307.815	591.226	357.824	418.687	319.157	335.97	438.84	327.196	434.907	417.039	496.215	382.241	449.387	399.028	UNKOWN_ILMN_1897741
LOC653071	-1.14551	0.03485	0.373305	74.1769	82.7181	74.4808	61.9238	71.0028	79.0945	76.7745	68.6288	80.4244	72.434	67.0653	62.5866	74.3583	67.3619	72.6092	LOC653071_ILMN_1755514
GPS2	1.02367	0.862928	0.967912	336.788	368.364	193.643	362.594	382.33	427.647	504.976	268.782	513.365	301.289	343.236	249.193	373.165	297.906	354.351	GPS2_ILMN_1815158
KIF22	-1.0354	0.823019	0.954248	274.041	294.413	231.645	295.761	176.284	236.275	270.367	274.983	247.509	287.361	271.05	216.168	255.698	258.193	256.321	KIF22_ILMN_3234884
LOC654194	-1.0139	0.972872	0.995041	1316.19	1187.27	1052.68	1234.5	4546.79	1546.91	3654.56	2403.19	3714.94	751.872	1037.01	2024.36	2295.23	1271.08	2039.19	LOC654194_ILMN_1755808
LOC100128016	-1.03952	0.658415	0.898867	146.188	157.253	136.601	133.945	108.813	137.438	129.157	124.486	132.688	156.172	148.059	120.898	134.063	141.71	135.975	LOC100128016_ILMN_3187254
SEMA4C	-1.06243	0.428714	0.801318	75.841	76.4125	70.3345	101.853	104.178	85.3541	70.6119	70.6191	72.7651	77.6543	64.624	67.7297	80.8854	70.0026	78.1647	SEMA4C_ILMN_2115669
ZFP82	-1.03544	0.84403	0.960472	78.7059	92.1839	132.272	75.2255	112.153	93.6405	92.9456	103.605	76.2369	98.2306	96.4679	91.2283	95.2188	95.3089	95.2413	ZFP82_ILMN_1740490
SLAMF7	2.12081	0.00360458	0.16538	170.625	157.314	77.4612	143.279	168.55	137.23	128.316	75.7431	133.108	361.303	333.308	164.693	132.403	286.435	170.911	SLAMF7_ILMN_1710923
GUCA1B	-1.02415	0.813153	0.951798	71.4407	70.7816	81.8455	66.8111	93.7665	81.9728	75.6822	80.8719	83.3785	71.4946	68.1725	79.048	78.5057	72.905	77.1055	GUCA1B_ILMN_2211728
UNKOWN_1844	-1.05789	0.506627	0.838617	99.887	86.8095	85.1313	106.228	90.1977	85.9166	93.6045	91.3252	93.8068	75.4779	88.5264	93.316	92.5452	85.7734	90.8523	UNKOWN_ILMN_1886969
SNX26	-1.10785	0.104037	0.534695	120.654	125.412	109.024	121.974	110.07	105.411	130.167	129.722	124.078	100.622	108.588	111.042	119.612	106.751	116.397	SNX26_ILMN_1678781
LOC643368	-1.07902	0.358738	0.764656	81.3691	75.0127	91.2835	86.1321	97.0372	77.9851	82.1107	82.6088	72.8549	76.1241	68.4183	85.1539	82.9327	76.5654	81.3409	LOC643368_ILMN_1803371
LOC649548	-1.20069	0.364263	0.767485	3950.74	3668.83	5982.14	3919.08	6487.96	4315.55	5203.48	4973.2	5444.29	3194.96	3380.99	4637.06	4882.81	3737.67	4596.52	LOC649548_ILMN_1672755
HERPUD2	1.10305	0.55048	0.856904	143.555	139.43	94.404	136.21	104.988	137.416	94.6924	124.701	124.375	128.976	154.206	127.509	122.197	136.897	125.872	HERPUD2_ILMN_1785158
PDK3	-1.18834	0.184274	0.626588	253.28	275.244	203.213	257.249	185.806	209.258	232.731	220.772	235.398	217.401	215.935	179.833	230.328	204.39	223.843	PDK3_ILMN_1776582
ZNF699	1.10963	0.282159	0.714889	66.579	69.9886	76.8344	72.0316	79.8878	71.6038	76.5608	57.2153	81.6556	80.6102	80.3604	75.5131	72.4841	78.8279	74.07	ZNF699_ILMN_2205162
COMMD3	1.21889	0.0711342	0.465266	2465.73	2490.29	2686.99	2095.13	2175.81	2300.91	2317.07	3010.68	2574.33	3459.67	3179.59	2716.31	2457.44	3118.52	2622.71	COMMD3_ILMN_1690392
LCMT2	-1.19139	0.210905	0.655088	275.971	243.503	311.493	229.491	240.488	260.667	277.092	191.4	282.668	209.874	245.993	239.761	256.975	231.876	250.7	LCMT2_ILMN_1667577
CFTR	-1.0066	0.891422	0.975307	69.8161	70.0837	81.2638	67.5763	62.6485	66.761	70.5884	71.79	77.0166	71.892	68.696	78.9389	70.8383	73.1756	71.4226	CFTR_ILMN_1705813
UNKOWN_2656	-1.08941	0.470844	0.820449	80.7453	73.4969	82.0271	63.2393	86.277	65.3246	80.0234	74.4707	76.2279	58.8976	77.3003	82.6976	75.7591	72.9652	75.0607	UNKOWN_ILMN_1871413
UNKOWN_1255	1.06229	0.348524	0.75831	76.4945	82.5272	68.3488	70.3576	62.3998	74.7409	87.2996	71.8891	79.7499	87.3055	79.5191	74.503	74.8675	80.4425	76.2613	UNKOWN_ILMN_1874172
TNFRSF21	-2.21505	0.00172792	0.129648	694.972	665.261	875.679	630.439	532.292	777.29	865.659	731.549	973.837	302.67	295.38	416.681	749.664	338.244	646.809	TNFRSF21_ILMN_1699695
LOC731640	-1.03923	0.872402	0.970569	929.521	849.118	754.132	932.659	713.496	679.516	557.941	1312.25	680.404	530.657	702.293	1423.02	823.226	885.323	838.751	LOC731640_ILMN_1661174
UNKOWN_2744	1.01574	0.829007	0.956252	75.2369	79.091	65.3342	67.2562	71.4089	69.4241	58.3484	68.5918	60.8064	78.722	69.3195	74.6611	68.3887	74.2342	69.85	UNKOWN_ILMN_1839781
OOEP	1.00493	0.907421	0.979195	79.2689	70.0935	83.2433	73.3528	71.5096	74.7068	74.4308	71.6354	70.151	80.1497	79.1091	74.0289	74.2658	77.7626	75.14	OOEP_ILMN_3246793
C16ORF62	-1.28682	0.0415535	0.393651	172.358	174.72	221.103	165.281	203.494	162.231	205.978	177.406	182.124	133.203	151.42	154.923	184.966	146.515	175.353	C16orf62_ILMN_1729450
DIAPH1	1.13066	0.259725	0.698881	244.945	194.327	149.669	192.652	183.465	264.601	249.193	184.93	247.836	224.642	218.693	209.604	212.402	217.646	213.713	DIAPH1_ILMN_1661554
LTBP2	1.32544	0.649025	0.89458	86.1356	94.1168	338.647	89.798	504.976	109.21	84.7366	223.18	83.3272	103.32	144.024	429.597	179.348	225.647	190.922	LTBP2_ILMN_3248591
C16ORF91	-1.03741	0.6113	0.879307	315.711	351.617	351.895	290.629	362.308	322.654	319.626	362.895	344.329	307.988	311.838	364.3	335.74	328.042	333.816	C16orf91_ILMN_1759325
C14ORF28	1.00752	0.938817	0.987608	84.1891	80.8076	101.465	82.8124	72.4464	93.7358	81.1832	82.8017	87.9142	89.6619	96.9527	81.2119	85.2617	89.2755	86.2652	C14orf28_ILMN_1807031
MAP7D3	1.02549	0.768847	0.938061	76.4069	73.2191	74.3663	61.1722	65.0183	65.6013	62.566	73.3405	62.6319	63.0472	83.0018	85.738	68.258	77.2623	70.5091	MAP7D3_ILMN_1662557
LOC730919	1.11669	0.102174	0.531571	69.6349	72.8614	76.2841	68.119	65.5844	80.7405	76.6026	75.1929	74.8158	86.0611	73.339	85.3917	73.3151	81.5972	75.3856	LOC730919_ILMN_1707386
CHMP6	-1.09644	0.469911	0.819901	306.273	253.752	178.416	281.338	245.839	273.436	227.37	222.895	233.382	219.908	242.917	196.925	246.967	219.916	240.204	CHMP6_ILMN_1731609
UNKOWN_471	1.07655	0.333786	0.745897	71.5259	63.4894	88.6676	72.8455	73.8838	73.8036	82.4737	83.5179	76.309	72.4556	79.7281	86.9662	76.2796	79.7166	77.1389	UNKOWN_ILMN_1885705
LOC100132494	1.02254	0.762826	0.936425	92.0595	85.5254	83.0699	104.726	81.9959	89.7196	82.6367	96.4889	88.3559	80.0697	93.0896	93.8172	89.3975	88.9921	89.2962	LOC100132494_ILMN_3236752
ACVR1B	1.31703	0.0936908	0.516972	727.249	737.487	428.734	633.057	581.44	648.968	605.984	532.777	574.052	833.757	725.655	868.233	607.75	809.215	658.116	ACVR1B_ILMN_2243308
HSPC111	1.23936	0.267222	0.703661	341.321	381.962	560.113	362.895	428.949	356.018	269.142	573.089	296.372	439.824	395.212	799.724	396.651	544.92	433.718	HSPC111_ILMN_1704055
LOC341112	-1.17473	0.0308976	0.355775	73.6612	93.9016	81.5415	74.0023	70.9407	72.5469	71.6997	81.2246	71.545	67.7966	70.2716	73.0287	76.7848	70.3656	75.18	LOC341112_ILMN_1687369
LOC728138	1.05086	0.671126	0.903058	152.155	165.696	109.581	185.481	174.331	165.219	205.605	134.633	195.802	146.075	163.358	134.353	165.389	147.929	161.024	LOC728138_ILMN_3214686
HPS5	1.11982	0.280309	0.7138	445.927	441.981	399.377	443.118	391.666	611.375	540.202	422.256	508.429	483.916	509.016	448.734	467.148	480.556	470.5	HPS5_ILMN_2411731
LOC402693	-1.07296	0.376173	0.773235	77.818	83.3012	80.0943	60.7287	85.7727	68.3627	80.733	81.4457	83.0061	65.1859	87.9046	73.3528	77.918	75.4811	77.3088	LOC402693_ILMN_1690629
LOC100132457	-1.03681	0.851084	0.963356	644.592	654.417	673.835	688.801	1301.4	785.811	740.067	898.33	818.39	503.547	592.211	855.222	800.627	650.327	763.052	LOC100132457_ILMN_3279219
LOC646278	1.10285	0.426855	0.800588	108.386	124.531	97.2374	146.975	100.686	111.469	100.326	102.709	95.2752	124.615	126.634	111.561	109.733	120.937	112.534	LOC646278_ILMN_3250427
RAVER1	-1.03413	0.826166	0.955406	182.487	203.846	158.346	219.273	412.952	259.445	272.458	153.579	311.658	158.831	191.515	175.098	241.56	175.148	224.957	RAVER1_ILMN_1740395
UNKOWN_2717	-1.00988	0.863481	0.968115	75.4002	75.2596	73.7477	85.0654	81.8093	67.7856	76.0877	77.7837	74.7548	73.7378	77.3709	71.2213	76.4105	74.11	75.8353	UNKOWN_ILMN_1841930
UNKOWN_2165	1.15515	0.430032	0.802335	342.908	352.753	344.4	482.973	425.539	267.699	332.182	331.085	332.744	496.883	380.212	339.896	356.92	405.664	369.106	UNKOWN_ILMN_1860084
LCP1	1.03845	0.487827	0.828373	9801.98	10312	9737.4	9328.22	8704.92	9094.85	7986.23	9368.29	8626.59	11070.6	9612.22	10357.7	9217.83	10346.9	9500.09	LCP1_ILMN_1662932
PCSK7	-1.17007	0.0887885	0.509392	341.085	309.851	338.471	328.137	343.623	424.375	412.677	331.235	432.9	294.591	266.342	284.606	362.484	281.846	342.324	PCSK7_ILMN_1699545
SDCCAG1	-1.14905	0.450253	0.811781	382.231	330.241	589.674	372.767	316.545	441.981	533.777	352.908	453.12	378.541	365.704	354.408	419.249	366.218	405.991	SDCCAG1_ILMN_1772489
C2ORF79	-1.14198	0.171332	0.613668	208.311	157.467	156.559	179.199	169.43	157.402	164.581	184.123	160.783	153.601	152.094	147.603	170.873	151.1	165.929	C2orf79_ILMN_1692707
TOMM40L	-1.45872	0.0950815	0.519612	286.91	319.336	497.678	246.431	385.049	360.865	370.288	308.554	365.265	207.134	271.015	261.686	348.931	246.612	323.351	TOMM40L_ILMN_2065606
EID1	1.02969	0.603062	0.876641	82.1343	70.6714	94.9702	84.6104	82.8984	86.1659	79.1263	85.3284	79.0026	81.5264	77.7563	94.9356	82.7675	84.7394	83.2605	EID1_ILMN_1775269
LOC654174	1.26771	0.0632785	0.451269	86.0038	75.15	59.9032	77.9563	67.8187	77.611	73.4479	83.2401	68.0265	88.7385	98.6613	90.0933	74.3508	92.4977	78.8875	LOC654174_ILMN_1657022
RPL23	-1.32073	0.0579895	0.436976	1555.9	1787.73	2397.81	1445.18	1502.98	1164.2	989.013	1773.48	990.615	1115.11	1232.76	2105.92	1511.88	1484.6	1505.06	RPL23_ILMN_1755115
LOC441155	-1.02788	0.798698	0.947461	328.616	310.578	344.627	293.359	193.718	362.895	332.971	358.435	283.22	354.089	274.277	333.486	312.046	320.617	314.189	LOC441155_ILMN_1767514
SIGLEC14	-1.00029	0.998416	0.999954	1101.77	1188.68	1011.25	1203.78	1199.95	858.985	884.364	1280.97	850.047	887.893	986.461	1510.71	1064.42	1128.35	1080.4	SIGLEC14_ILMN_3243061
ATG5	1.04583	0.729841	0.924778	80.8011	96.4295	142.812	98.8949	127.385	98.2493	89.6837	102.337	93.2704	92.8152	109.454	125.292	103.318	109.187	104.785	ATG5_ILMN_1718265
ADO	1.72178	0.0115399	0.256956	330.925	301.904	448.734	309.912	457.91	416.482	373.474	422.369	352.673	544.245	691.067	608.433	379.376	614.582	438.177	ADO_ILMN_1690352
C14ORF145	-1.22257	0.134689	0.577578	80.5774	79.3698	101.771	63.954	93.301	74.6251	75.1308	90.6057	75.1078	66.4706	73.3829	73.0212	81.6047	70.9583	78.9431	C14orf145_ILMN_1806825
OR12D3	1.07249	0.531895	0.849077	65.1628	80.1167	78.2584	73.9183	65.8651	82.9123	64.1883	81.7559	65.8651	85.2484	82.4572	71.6997	73.1159	79.8017	74.7873	OR12D3_ILMN_1703197
FLJ45974	1.17242	0.0618267	0.446722	72.3044	61.755	59.9573	63.4415	60.0646	72.2521	66.9515	65.8628	70.0975	72.569	84.7088	70.1854	65.8541	75.8211	68.3458	FLJ45974_ILMN_2179967
LOC728505	1.22343	0.0633753	0.451269	140.687	118.985	96.1138	110.185	102.149	114.825	113.13	118.003	109.84	149.346	156.559	126.011	113.769	143.972	121.319	LOC728505_ILMN_1802761
UNKOWN_3017	-1.08235	0.402042	0.785949	82.4774	74.8288	80.9296	92.9456	77.1751	91.0703	81.4578	78.8121	72.6082	75.3429	84.0666	62.193	81.3672	73.8675	79.4923	UNKOWN_ILMN_1913059
DNAJC5G	-1.06873	0.362446	0.766901	73.9548	77.3824	73.1632	80.4476	66.1413	80.3322	62.5939	72.0457	73.034	65.5993	71.4304	73.2001	73.2328	70.0766	72.4437	DNAJC5G_ILMN_1725554
LOC100125556	1.09739	0.162313	0.604137	84.5486	78.3106	87.0944	83.6261	81.9755	77.3873	78.665	83.7804	91.3926	81.0237	103.129	91.2039	82.9756	91.7854	85.1781	LOC100125556_ILMN_3185784
ATPBD4	1.19429	0.342627	0.753349	81.1479	92.1043	135.442	83.3608	134.178	94.1111	89.5814	126.151	90.1841	107.55	108.931	147.192	102.918	121.224	107.495	ATPBD4_ILMN_2140207
PTPN23	-1.06777	0.738997	0.92845	104.572	98.4696	86.1711	94.8845	236.953	126.135	155.378	89.9206	144.094	84.9788	96.2654	89.0983	126.287	90.1142	117.243	PTPN23_ILMN_1654318
FOXRED2	-1.28121	0.129032	0.571077	243.319	260.99	162.744	245.395	200.748	213.488	241.243	269.717	231.252	167.834	194.583	150.473	229.877	170.963	215.149	FOXRED2_ILMN_2130635
RBP5	1.03073	0.702889	0.914673	66.2053	80.3195	80.0145	86.7833	82.2871	83.6873	82.5154	82.6781	69.7083	83.5133	76.7679	72.674	79.3554	77.6517	78.9295	RBP5_ILMN_2103024
UNKOWN_895	-1.04679	0.466788	0.818779	71.9823	80.9657	77.29	76.5484	83.3317	64.9329	78.3584	77.6003	73.6867	67.3351	72.6971	80.2261	76.0774	73.4194	75.4129	UNKOWN_ILMN_1887709
BTN2A1	1.08153	0.550868	0.85724	597.614	590.057	779.095	593.937	561.68	685.187	448.253	692.265	409.501	703.195	711.862	694.304	595.288	703.12	622.246	BTN2A1_ILMN_2364852
UNKOWN_2739	1.10395	0.255138	0.694738	68.7128	89.8206	72.0539	82.0496	78.0335	75.5113	76.9952	86.1867	71.7962	83.8435	79.9431	89.2617	77.9066	84.3494	79.5173	UNKOWN_ILMN_1842917
ZSCAN16	1.22365	0.0288577	0.348262	113.666	118.763	151.046	128.575	146.404	122.059	128.613	143.74	123.648	150.655	151.845	163.31	130.724	155.27	136.86	ZSCAN16_ILMN_1809566
NDUFV3	-1.24713	0.0439136	0.400146	143.121	149.42	179.049	136.222	111.412	136.695	165.742	144.547	171.399	124.24	116.14	136.804	148.623	125.728	142.899	NDUFV3_ILMN_1765500
PRPF4	-1.00724	0.953137	0.99075	600.67	575.125	866.029	627.77	698.184	747.4	725.655	644.008	711.583	686.543	591.731	720.671	688.492	666.315	682.948	PRPF4_ILMN_1697440
C13ORF18	-1.3505	0.370747	0.771652	146.386	123.343	323.396	135.043	208.162	173.987	162.673	256.463	147.96	83.5542	101.317	280.039	186.379	154.97	178.527	C13orf18_ILMN_1773388
B4GALNT4	-1.09974	0.448288	0.81115	77.8053	93.5576	89.5192	73.6005	71.9575	104.48	86.3799	87.6838	92.2129	86.0565	85.3954	66.6687	86.3551	79.3735	84.6097	B4GALNT4_ILMN_1796663
SNORD35A	1.08876	0.272501	0.706667	83.5393	81.8719	70.5464	71.3131	68.6877	73.5109	68.6555	75.9294	73.3486	91.2925	74.8424	91.1407	74.1559	85.7585	77.0565	SNORD35A_ILMN_1667609
SMARCA5	1.08916	0.584986	0.869468	120.111	157.188	203.09	131.9	102.691	146.539	120.973	119.542	143.34	163.222	158.04	192.054	138.375	171.105	146.557	SMARCA5_ILMN_1713163
LDLRAP1	-1.05678	0.467074	0.81888	108.624	103.895	88.1987	105.049	118.892	104.631	123.703	99.8775	108.204	86.8857	108.14	89.764	106.786	94.9299	103.822	LDLRAP1_ILMN_1809040
TMEM191B	-1.11934	0.223046	0.664969	103.411	81.8534	78.2237	94.7824	111.021	93.5429	123.648	87.5623	100.828	88.7711	77.2629	68.8354	97.208	78.2898	92.4785	TMEM191B_ILMN_1682894
INSM1	-1.06188	0.364712	0.767863	100.891	95.4381	84.9331	98.1093	93.1241	83.038	85.2086	88.332	92.3272	91.4335	86.3967	86.4608	91.2668	88.097	90.4743	INSM1_ILMN_1797668
CDC42BPA	-1.05496	0.700898	0.913824	78.837	77.29	95.8593	59.2954	80.6892	90.6211	67.924	87.2277	78.9209	79.5671	75.8227	82.4609	79.6294	79.2836	79.5429	CDC42BPA_ILMN_1781472
NRGN	-1.04819	0.787571	0.943469	83.6514	87.8763	86.9472	90.237	170.303	80.3481	99.18	108.551	98.9441	84.1949	83.3838	79.0514	100.671	82.21	96.0557	NRGN_ILMN_1705686
LRRC38	1.07437	0.298036	0.72534	73.3726	64.3879	65.196	65.6826	77.5046	68.324	74.1938	70.7043	72.0115	69.831	69.4592	78.7492	70.153	72.6798	70.7847	LRRC38_ILMN_1803801
GTF2IRD1	1.07828	0.542571	0.853388	85.8126	97.1509	84.5245	84.0149	66.5995	89.2813	91.368	70.4624	93.3696	111.944	103.375	76.3407	84.7315	97.22	87.8536	GTF2IRD1_ILMN_1712628
FTHL12	1.60344	0.0470705	0.409929	7847.53	7212.35	4626.68	7382	4822.77	6005.84	6497.56	3905.17	6223.9	9992.59	11070.6	9758.06	6058.2	10273.8	7112.09	FTHL12_ILMN_1750278
PI15	-1.02309	0.735696	0.927219	84.5791	71.2802	71.2204	74.4158	59.9326	65.9321	64.3075	74.9115	67.0928	73.4956	69.3009	78.7232	70.408	73.8399	71.266	PI15_ILMN_2071446
ZBTB4	-1.76515	0.0178675	0.299082	756.899	883.122	979.743	874.775	742.131	884.364	1189.04	682.87	1278.17	453.835	526.323	498.51	919.012	492.889	812.482	ZBTB4_ILMN_2097793
TMEM67	-1.04125	0.546799	0.855301	82.2758	82.1818	88.5153	77.3029	64.4943	77.7113	73.0401	72.9887	81.342	85.2565	73.6474	84.4345	77.7614	81.1128	78.5992	TMEM67_ILMN_1705049
EXOC1	-1.36122	0.116155	0.553918	352.851	300.073	636.89	338.938	260.719	348.091	398.436	346.373	343.693	285.873	307.74	303.908	369.563	299.174	351.965	EXOC1_ILMN_2347805
ZNF655	-1.09141	0.526075	0.846817	129.635	146.308	100.41	124.224	86.4058	112.101	111.01	118.696	111.469	112.001	106.04	123.343	115.584	113.795	115.137	ZNF655_ILMN_2396292
ALG5	1.11168	0.357561	0.763574	406.937	572.468	595.573	515.868	573.912	405.157	477.704	647.671	607.983	479.212	494.154	804.949	533.697	592.772	548.466	ALG5_ILMN_1664449
ACSS2	-1.18146	0.123226	0.562416	91.6001	96.7203	87.4879	123.917	85.7951	100.026	99.0625	98.815	93.5336	69.8299	72.58	92.7366	97.4397	78.3822	92.6753	ACSS2_ILMN_1697510
KLHDC2	1.21008	0.242561	0.684458	371.128	421.665	420.283	389.599	221.168	236.779	223.56	469.954	275.487	417.66	525.82	530.657	336.625	491.379	375.313	KLHDC2_ILMN_1741204
UNKOWN_1139	1.10338	0.218929	0.660798	85.9858	86.8857	75.728	95.8487	82.3559	91.6767	82.3868	83.8666	83.9164	86.6864	83.6753	104.775	85.4056	91.7121	86.9822	UNKOWN_ILMN_1850374
LOC100134304	1.12266	0.31254	0.732303	329.394	308.843	316.398	311.044	239.384	247.317	201.985	308.761	211.954	372.345	358.003	341.662	275.009	357.337	295.591	LOC100134304_ILMN_3239785
ORMDL2	1.21963	0.00231559	0.143141	131.364	135.94	117.916	121.235	143.953	136.398	149.475	144.62	147.529	165.603	150.924	152.846	136.492	156.458	141.484	ORMDL2_ILMN_1774708
LOC283157	-1.1186	0.185722	0.629044	70.7519	88.2387	76.2693	69.4102	68.2551	75.0569	87.7353	73.4863	99.0803	67.338	80.8365	62.4969	78.6982	70.2238	76.5796	LOC283157_ILMN_1814009
LOC728006	1.09844	0.631889	0.887961	886.864	899.617	602.09	968.092	562.784	685.6	631.855	904.796	669.057	861.167	887.893	832.637	756.75	860.566	782.704	LOC728006_ILMN_1692072
SCOC	1.28566	0.297421	0.725234	173.987	177.446	370.339	178.528	308.657	196.497	210.668	255.793	258.643	256.893	305.079	310.023	236.729	290.665	250.213	SCOC_ILMN_1768050
HMBS	1.22653	0.212201	0.655344	246.372	267.699	147.58	271.622	221.609	275.367	260.886	247.205	251.646	281.88	246.609	258.361	243.332	262.283	248.07	HMBS_ILMN_1685954
LOC100129699	1.06386	0.555044	0.858131	75.1125	65.9615	85.7546	70.2754	90.8213	82.1465	74.7474	75.8962	85.6071	84.1468	73.9226	82.2416	78.4803	80.1037	78.8861	LOC100129699_ILMN_3252185
HIGD2A	-1.14552	0.19525	0.637942	2133.61	1954.31	1529.94	2172.62	2371.86	2057.02	2298.7	1509.92	2276	1692.45	1930.08	1299.26	2033.78	1640.6	1935.48	HIGD2A_ILMN_1774334
ST14	-1.40754	0.465522	0.817761	522.436	489.887	112.722	495.92	285.873	421.665	582.659	118.396	603.941	273.272	340.853	111.069	403.722	241.732	363.224	ST14_ILMN_1699887
PRPF4B	-1.26854	0.241509	0.683133	98.6713	115.874	198.777	106.09	76.0568	124.639	93.6876	114.054	109.112	96.7877	108.682	105.841	115.218	103.77	112.356	PRPF4B_ILMN_1736021
EPN1	1.11613	0.603147	0.876641	1631.02	1726.06	893.601	1723.38	2240.27	1902.78	2105.92	2235.58	2093.53	1378.95	1316.95	1926.17	1839.13	1540.69	1764.52	EPN1_ILMN_1772981
CALM1	-1.01174	0.912284	0.980289	1821.63	1999.04	2851.7	1923.06	1939.39	2018.01	2066.97	1978.53	1889.76	2024.36	1955.76	2532.74	2054.23	2170.95	2083.41	CALM1_ILMN_1778242
CENPH	1.13262	0.331323	0.743859	89.2226	59.0073	99.3481	74.3975	80.1203	89.5558	88.7519	94.3183	79.7934	107.754	84.6281	83.3371	83.835	91.9065	85.8529	CENPH_ILMN_1693221
PPP2R3A	-1.14958	0.0265544	0.339043	70.2968	82.8278	78.6496	67.2364	68.9288	69.4067	56.9894	68.694	62.3309	66.7272	66.5092	67.9217	69.4845	67.0527	68.8766	PPP2R3A_ILMN_1718805
INHBB	-1.06593	0.379993	0.774089	72.391	72.2047	68.8187	70.04	72.2699	73.681	71.3368	65.8453	71.7815	65.5576	58.9766	76.8186	70.9299	67.1176	69.9768	INHBB_ILMN_1685714
LRFN4	-1.19801	0.238377	0.680454	139.613	136.06	115.027	140.468	209.096	159.615	192.952	101.489	192.018	94.5947	129.682	103.592	154.037	109.29	142.85	LRFN4_ILMN_1809417
MORF4L2	1.02225	0.922031	0.982775	869.71	806.421	754.339	784.072	305.748	769.631	730.341	768.487	679.045	956.452	794.08	744.13	718.644	831.554	746.871	MORF4L2_ILMN_1666156
UNKOWN_1792	-1.09331	0.556321	0.858318	180.297	146.352	151.036	209.23	203.651	141.498	199.165	167.484	185.058	139.464	124.224	176.021	175.975	146.57	168.623	UNKOWN_ILMN_1880937
SOCS4	-1.19036	0.384082	0.774558	181.813	205.414	399.951	185.743	220.517	223.18	220.952	220.017	199.286	198.87	194.286	229.199	228.542	207.452	223.269	SOCS4_ILMN_2413259
LOC100130827	1.011	0.842289	0.960029	77.0421	70.5448	77.7873	68.7745	78.6559	66.8363	70.746	71.4827	67.7196	73.135	74.3543	80.3392	72.1766	75.9428	73.1181	LOC100130827_ILMN_3267631
CA9	1.13594	0.158875	0.602401	76.1377	80.3519	66.4022	71.8617	68.6383	66.3356	68.6064	83.1218	64.0118	84.9717	82.7553	84.6791	71.7186	84.1353	74.8228	CA9_ILMN_1725139
HNRNPL	1.08282	0.665009	0.90091	636.405	664.676	477.023	643.706	370.232	567.619	496.215	531.42	558.654	658.03	723.699	537.96	549.55	639.897	572.137	HNRNPL_ILMN_2389582
UNKOWN_476	1.05152	0.375814	0.773235	71.8692	69.2998	73.2524	72.2716	64.1591	68.8613	68.4063	77.0869	75.9974	81.5048	73.4691	70.8359	71.2449	75.2699	72.2512	UNKOWN_ILMN_1910919
LOC643912	1.03403	0.540126	0.852433	72.4227	67.4055	71.0704	91.2409	73.2947	81.1272	67.9971	66.7933	71.1243	70.0305	72.6837	75.3585	73.6085	72.6909	73.3791	LOC643912_ILMN_1694069
UNKOWN_836	1.04711	0.543883	0.85411	74.8629	77.8053	74.1504	69.5034	60.46	71.1693	70.5439	73.6058	68.21	93.9075	75.0582	70.3512	71.1457	79.7723	73.3023	UNKOWN_ILMN_1862305
KIAA0528	-1.14576	0.144736	0.58933	612.613	819.471	844.578	637.206	522.436	604.919	500.877	561.949	593.393	587.982	686.081	698.783	633.049	657.615	639.191	KIAA0528_ILMN_1682572
UNKOWN_463	-1.09869	0.679819	0.907172	587.114	542.43	388.738	524.585	276.678	488.393	703.195	407.377	604.919	525.82	539.467	329.076	502.603	464.788	493.149	UNKOWN_ILMN_1816342
UNKOWN_2653	1.16303	0.0177783	0.298453	81.5914	80.1949	79.7549	94.9985	88.8497	89.8922	87.9318	79.7549	83.8717	97.1285	100.591	84.0272	85.2044	93.9154	87.3822	UNKOWN_ILMN_1819640
KIAA1147	-1.82168	0.0400989	0.386937	857.732	1018.72	1783.55	816.36	1432.21	959.093	988.541	1315.27	907.967	556.385	522.436	886.864	1119.94	655.228	1003.76	KIAA1147_ILMN_2355033
HLA-DMB	-1.00586	0.987582	0.997286	8368.31	8516.76	3407.59	8477.1	3884.22	5400.8	7185.37	4108.84	7062.27	8992.15	8532.45	3110.35	6267.92	6878.32	6420.52	HLA-DMB_ILMN_1761733
XPR1	1.14901	0.43994	0.80682	329.076	320.528	556.903	316.062	433.419	362.783	279.554	432.274	278.353	435.657	421.665	485.073	367.661	447.465	387.612	XPR1_ILMN_2104106
SIGIRR	-1.50599	0.0389745	0.383343	223.006	238.704	227.552	209.315	393.485	311.115	381.546	214.097	367.356	145.363	156.812	155.58	285.131	152.585	251.994	SIGIRR_ILMN_1807981
HEATR5A	1.3175	0.393388	0.781212	180.736	188.529	90.845	189.325	76.013	158.748	151.45	183.06	120.532	221.06	198.909	160.996	148.804	193.655	160.017	HEATR5A_ILMN_3249669
TCEAL4	-1.4324	0.00405265	0.170155	574.234	460.458	428.857	460.012	360.722	487.458	459.637	452.614	415.89	400.692	328.444	293.171	455.542	340.769	426.849	TCEAL4_ILMN_2330341
VPS39	-1.17414	0.228827	0.671558	178.786	210.983	168.751	230.349	179.378	188.298	195.976	135.396	183.89	167.32	166.478	141.175	185.756	158.324	178.898	VPS39_ILMN_1770388
LOC651979	-1.13919	0.141278	0.58538	81.5082	86.7337	73.0371	77.7498	74.4197	78.0455	71.7416	76.2819	74.413	81.8198	60.9343	70.0527	77.1034	70.9356	75.5614	LOC651979_ILMN_1770660
LOC650759	-1.03533	0.632255	0.888149	70.2569	71.5588	72.461	68.8562	60.3639	68.132	72.9473	69.2998	68.2855	62.9275	79.1903	65.8726	69.129	69.3301	69.1793	LOC650759_ILMN_1656199
UNKOWN_1589	1.06372	0.473334	0.820947	66.8145	68.4027	70.3774	58.4902	59.9632	68.5626	63.3514	73.6916	55.1544	70.9182	77.6478	70.302	64.9787	72.956	66.973	UNKOWN_ILMN_1872250
C9ORF43	-1.16616	0.0193024	0.306878	68.8483	70.7266	68.9509	65.2558	61.8363	61.6561	72.3824	64.0448	60.1842	57.6164	61.4524	59.793	65.9873	59.6206	64.3956	C9orf43_ILMN_1796499
LOC389342	-1.71123	0.0578337	0.436613	769.631	745.146	744.399	699.901	2163.49	1351.1	572.637	538.678	611.768	402.522	454.098	466.084	910.75	440.901	793.288	LOC389342_ILMN_3280565
DLEU1	1.04309	0.769993	0.938244	102.723	116.242	149.203	100.375	122.208	108.854	103.162	176.338	102.325	104.549	128.337	150.695	120.159	127.86	122.084	DLEU1_ILMN_2043918
LOC650557	1.08719	0.36692	0.768847	77.0507	87.1701	66.2485	79.2165	63.7461	74.5861	78.5942	67.464	74.346	83.3237	84.4268	81.2821	74.2691	83.0109	76.4546	LOC650557_ILMN_1725170
RCADH5	1.06899	0.490458	0.830102	68.9158	71.5862	80.0177	66.1369	71.852	80.2703	80.2219	87.154	69.2998	68.3208	78.209	90.2492	75.0505	78.9263	76.0195	RCADH5_ILMN_3221865
FLJ21986	-1.20188	0.485019	0.826824	215.626	272.24	403.477	241.184	481.152	204.925	181.092	430.144	227.65	203.958	222.838	300.165	295.277	242.32	282.037	FLJ21986_ILMN_1677038
LMNA	-1.23735	0.234627	0.677607	1160.39	1052.68	1151.57	1076.01	2259.69	1537.09	1398.16	1312.75	1386.08	795.484	998.67	934.72	1370.49	909.625	1255.28	LMNA_ILMN_1737394
SULT1A2	-1.69729	0.0124614	0.265417	458.05	502.214	421.886	461.852	275.244	439.276	457.37	581.995	444.366	235.287	290.745	290.149	449.139	272.06	404.87	SULT1A2_ILMN_2400372
MLL4	-1.14622	0.334974	0.747494	275.487	271.557	193.755	274.277	384.263	381.546	392.897	177.89	366.337	222.428	216.858	199.548	302.001	212.945	279.737	MLL4_ILMN_1715968
UNKOWN_1375	1.01397	0.85681	0.965436	81.5341	75.832	71.318	96.1661	89.7093	76.4069	85.149	93.6045	88.3211	82.0018	70.5884	79.4171	84.2268	77.3357	82.504	UNKOWN_ILMN_1882868
CETP	-1.05236	0.455788	0.813322	73.5786	64.6055	84.502	74.4927	72.0329	68.9032	65.1681	76.9518	74.3294	72.2047	69.1363	69.0426	72.7294	70.1278	72.079	CETP_ILMN_1681882
ZNF594	1.04646	0.424034	0.799226	85.9584	80.2061	91.3615	80.1655	93.4956	91.4764	95.5316	86.2607	94.7393	94.7473	87.0988	87.4673	88.7995	89.7711	89.0424	ZNF594_ILMN_1726199
KLHL7	-1.01376	0.811193	0.951179	67.6441	82.3594	82.4572	69.9382	79.8276	74.4362	71.9444	81.3482	77.053	75.8898	78.9511	73.5912	76.3343	76.144	76.2867	KLHL7_ILMN_1674458
NAG18	1.06821	0.237301	0.679327	16028.5	16468.9	15864.6	17017.3	15974.6	13904.9	17362.8	17362.8	17763.1	17948.6	17147.6	16586.8	16416.4	17227.7	16619.2	NAG18_ILMN_2090949
CHN2	-1.3764	0.142573	0.586506	122.634	129.196	222.645	131.849	204.648	137.03	114.441	171.478	113.774	99.7293	122.171	111.031	149.744	110.977	140.052	CHN2_ILMN_2403237
HNRPA2B1	-1.33004	0.0391252	0.383858	3854.26	3985.67	6563.77	3668.83	3587.54	3596.14	3446.68	3742.18	3485.04	3049.24	3562.08	3945.57	3992.23	3518.96	3873.92	HNRPA2B1_ILMN_2369682
GMCL1	1.37401	0.0124371	0.265417	231.645	229.084	240.176	215.213	217.401	211.155	208.215	317.134	212.51	283.401	322.654	361.56	231.392	322.539	254.179	GMCL1_ILMN_1670532
MIR564	1.06883	0.159898	0.602401	77.587	77.5939	61.5974	68.4887	73.4479	73.309	81.5264	76.0405	87.3212	84.0186	77.3379	69.6835	75.2124	77.0133	75.6627	MIR564_ILMN_3308490
MTA2	-1.18972	0.226161	0.668953	303.792	287.068	180.949	323.733	314.627	296.771	258.962	278.269	306.903	202.772	213.063	216.907	283.453	210.914	265.318	MTA2_ILMN_1773763
LOC339843	-1.47689	0.0965269	0.521181	126.71	144.024	285.218	138.889	129.77	153.696	170.481	180.361	184.029	131.685	113.666	107.945	168.131	117.766	155.54	LOC339843_ILMN_3276016
TRIM26	-1.28571	0.0873757	0.505638	515.475	510.364	319.873	539.09	499.024	612.983	617.155	317.351	514.091	394.853	397.43	252.314	493.934	348.199	457.5	TRIM26_ILMN_1738704
LOC644297	-1.23306	0.161095	0.602889	72.1178	87.0944	92.6506	80.707	97.9506	91.3981	115.198	74.4051	91.418	69.4146	61.5438	72.6597	89.2156	67.8727	83.8799	LOC644297_ILMN_1722284
MICALL2	1.00623	0.969896	0.994559	71.622	84.0616	96.4679	60.3411	105.451	78.1169	73.5253	76.5885	74.1758	82.9791	73.5142	97.001	80.0389	84.4981	81.1537	MICALL2_ILMN_1712291
ATP13A2	-1.13485	0.399823	0.784689	123.605	131.5	95.2445	124.012	201.355	153.797	164.328	95.683	170.729	86.5012	112.332	109.007	140.028	102.613	130.674	ATP13A2_ILMN_1704164
PTAFR	1.41365	0.0903777	0.512588	1097.53	1002.78	658.914	883.122	2307.8	1084.65	1312.25	590.187	1253.76	1398.16	1620.35	904.265	1132.33	1307.59	1176.15	PTAFR_ILMN_1746836
UNKOWN_54	-1.07038	0.32615	0.74073	81.8198	79.3613	66.3801	80.4516	72.6763	78.6012	79.9811	82.0872	72.2861	69.1732	70.3912	72.1838	77.0716	70.5827	75.4494	UNKOWN_ILMN_1871612
OTUD6B	1.13827	0.427821	0.800698	124.028	144.57	237.175	130.69	127.945	152.643	147.407	150.4	140.095	200.781	170.729	182.965	150.55	184.825	159.119	OTUD6B_ILMN_1772703
MIR1974	1.1581	0.436993	0.805608	104.438	98.2361	79.4381	88.3451	81.9728	80.9634	70.0286	102.526	71.9625	152.186	94.1111	88.3869	86.4345	111.561	92.7162	MIR1974_ILMN_3308961
LOC100133851	-1.12318	0.066496	0.455346	76.4083	76.8902	79.7033	66.9594	63.057	76.9011	66.4546	70.8472	57.9472	75.9302	63.3514	68.7035	70.5743	69.3284	70.2628	LOC100133851_ILMN_3236187
LOC339483	-1.0682	0.256246	0.695794	73.7775	85.9419	79.7146	68.1848	77.587	81.7147	74.4197	69.4687	69.4936	76.9268	74.5683	72.2907	75.5892	74.5952	75.3407	LOC339483_ILMN_3290174
CNGB1	1.01677	0.847784	0.961964	108.588	105.294	101.553	100.714	86.2412	89.4893	94.5655	104.145	80.9012	90.3753	104.823	128.834	96.8324	108.011	99.6271	CNGB1_ILMN_1702383
GNA13	1.0993	0.482993	0.826029	115.8	124.059	187.535	114.825	155.085	106.243	101.478	151.915	121.142	137.838	151.322	171.593	130.898	153.584	136.57	GNA13_ILMN_2176037
FLOT2	1.42764	0.155942	0.599198	2077.28	2082.35	1058.63	1965.64	1516.61	1440.64	1473.48	1771.71	1268.01	2332.88	2153.34	2652.51	1628.26	2379.58	1816.09	FLOT2_ILMN_1726222
TNFSF11	-1.06166	0.44424	0.808655	70.2394	75.6631	86.0405	76.1837	61.9096	74.4175	82.8806	83.6411	75.2276	68.0017	78.7313	71.3761	76.2448	72.7031	75.3593	TNFSF11_ILMN_1673175
LOC652672	1.64357	0.035093	0.373305	241.423	260.278	116.801	279.787	325.325	222.239	257.828	196.342	237.21	384.73	362.152	233.875	237.47	326.919	259.832	LOC652672_ILMN_1782685
LOC100128440	1.10336	0.457957	0.814872	69.908	80.6102	66.4868	97.1459	60.9243	74.9019	66.5851	78.0671	68.0781	86.9472	77.3116	74.8703	73.6342	79.7097	75.153	LOC100128440_ILMN_3268195
C10ORF54	-1.075	0.813783	0.951938	351.793	356.995	359.682	339.775	694.304	355.048	281.669	631.204	304.627	229.757	288.627	548.323	408.344	355.569	395.15	C10orf54_ILMN_2205963
DNAJA2	1.12276	0.452556	0.81203	665.712	822.775	992.803	626.007	1040.66	683.747	628.683	876.035	745.613	864.57	882.41	1008.83	786.893	918.603	819.821	DNAJA2_ILMN_1770127
LOC728037	-1.0815	0.181663	0.624202	103.859	109.088	108.813	115.635	105.695	101.251	107.396	120.751	119.584	105.049	100.922	91.9272	110.23	99.2993	107.497	LOC728037_ILMN_1814589
HMP19	1.06443	0.581392	0.86769	72.7764	75.3643	77.9255	90.2135	77.1295	90.2637	82.4984	73.812	112.027	81.0763	83.6383	76.013	83.5567	80.2425	82.7281	HMP19_ILMN_1728803
SRFBP1	1.12877	0.154146	0.59832	267.544	311.838	369.022	290.56	256.148	300.202	336.089	444.069	330.241	337.858	313.638	417.852	322.857	356.449	331.255	SRFBP1_ILMN_1721024
APRT	-1.20643	0.290281	0.720341	861.892	911.844	1027.4	979.219	1454.56	1033.93	1389.6	998.67	1324.86	701.786	677.794	966.743	1109.11	782.108	1027.36	APRT_ILMN_1722491
FH	1.30474	0.129225	0.571077	711.021	723.11	1133.63	797.389	644.38	496.111	538.236	1280.41	538.388	1026.86	1045.62	1205.77	762.52	1092.75	845.078	FH_ILMN_1719392
LOC100131196	-1.25443	0.44918	0.81115	2324.26	2430.69	4138.91	2010.45	3789.98	2778.52	2500.28	3632.13	2778.52	1371.53	2138.51	4038.71	2931.53	2516.25	2827.71	LOC100131196_ILMN_3202673
LOC285176	-1.11866	0.0781186	0.481626	16736.3	16643.9	18534	18040.2	17878.7	19466.2	17878.7	18534	16586.8	15616.6	16418.1	14384.6	17811	15473.1	17226.5	LOC285176_ILMN_1695261
LOC729102	1.2799	0.605899	0.877849	837.784	802.898	4455.7	773.992	1800.32	856.93	654.92	1843.96	719.083	1553.79	1510.71	2677.01	1416.18	1913.83	1540.59	LOC729102_ILMN_3304022
CLINT1	1.04053	0.858971	0.966118	600.151	634.232	1127.51	534.66	750.428	702.78	616.299	513.754	659.763	920.38	843.506	622.773	682.175	795.553	710.519	CLINT1_ILMN_1745076
UNKOWN_2006	1.08507	0.456781	0.814233	83.7256	76.8591	78.5882	91.2039	73.6034	76.6555	65.4572	96.807	62.5338	90.2434	85.8544	83.3884	78.3815	86.4954	80.41	UNKOWN_ILMN_1894470
BRD7P2	1.06799	0.195062	0.6379	74.2931	71.9523	81.926	71.1959	68.0344	72.0017	73.4725	71.0291	79.8246	79.0309	80.1047	84.2684	73.7478	81.1347	75.5945	BRD7P2_ILMN_3185563
LOC399744	1.02306	0.553943	0.858131	97.4509	95.5953	89.858	108.918	100.417	103.39	105.172	98.3041	100.622	92.8928	96.1313	100.375	99.9698	96.4664	99.0939	LOC399744_ILMN_1724822
FAM86B1	-1.03849	0.799705	0.947679	74.2679	83.5179	90.0498	73.8022	116.262	83.4563	92.4332	80.733	76.7342	72.732	72.8593	94.1111	85.6952	79.9008	84.2466	FAM86B1_ILMN_1769532
PSPH	-1.11804	0.169421	0.611489	136.013	140.248	122.927	140.349	113.315	131.764	129.757	129.247	133.125	108.252	123.96	125.034	130.749	119.082	127.832	PSPH_ILMN_1776105
PXK	-1.03088	0.761891	0.936276	141.653	149.051	134.44	138.984	112.894	148.484	137.654	120.885	143.565	168.351	132.223	116.4	136.401	138.991	137.049	PXK_ILMN_1815063
BBX	-1.22725	0.312835	0.732303	441.727	457.102	621.88	382.58	779.348	523.7	520.897	451.773	577.098	374.607	408.461	443.971	528.456	409.013	498.595	BBX_ILMN_1745415
UNKOWN_2746	1.0058	0.944752	0.989783	94.5523	80.2405	93.3101	84.5149	102.486	87.6604	83.9974	93.2704	86.0317	79.4829	92.9509	97.5007	89.5626	89.9782	89.6665	UNKOWN_ILMN_1861972
CALR	-1.46162	0.129439	0.571077	2517.7	2633.23	3698.43	2517.7	4998.88	3628.99	3506.22	1932.3	3591	1938.25	2238	1810.33	3224.94	1995.53	2917.58	CALR_ILMN_1736256
LOC390829	-1.15631	0.13198	0.574099	71.7028	82.9389	71.7737	62.7468	82.9888	65.2228	65.2102	70.1653	72.8215	68.7774	59.0058	68.0302	71.7301	65.2711	70.1154	LOC390829_ILMN_1740784
ODF2L	-1.12177	0.1263	0.568379	107.919	99.5817	121.558	109.899	124.175	134.387	109.347	112.601	107.956	102.565	94.9147	95.0627	114.158	97.5143	109.997	ODF2L_ILMN_1702073
ECSIT	-1.09316	0.506423	0.838617	148.682	121.39	113.082	175.749	140.574	132.659	130.657	99.3481	138.751	128.198	119.343	102.117	133.432	116.553	129.212	ECSIT_ILMN_2233604
LOC647302	-1.09008	0.294525	0.72279	1211.01	1312.25	1308.32	1414.18	1764.06	1372.4	1693.41	1334.21	1565.09	1211.54	1179.67	1123.04	1441.66	1171.42	1374.1	LOC647302_ILMN_3275590
PRDM4	-1.16194	0.207293	0.651726	934.339	970.224	1327.96	989.013	914.505	909.435	659.554	1125.13	574.819	854.528	815.742	1100.83	933.886	923.701	931.34	PRDM4_ILMN_1691432
INO80C	1.1883	0.0425189	0.396327	361.493	381.017	429.248	377.327	382.411	343.358	361.861	434.489	318.059	456.669	401.892	540.521	376.585	466.361	399.029	INO80C_ILMN_1730294
D2HGDH	-1.32207	0.0210068	0.314398	317.534	351.955	332.801	321.303	251.688	312.504	332.88	382.678	300.685	224.469	223.705	320.528	322.67	256.234	306.061	D2HGDH_ILMN_2206272
CRTAP	-1.12587	0.40039	0.784886	136.491	154.507	123.056	159.615	100.882	150.785	140.631	123.504	139.89	122.171	125.726	118.385	136.596	122.094	132.97	CRTAP_ILMN_1720484
DENND4B	-1.28538	0.100125	0.527619	736.992	753.558	709.809	772.073	794.08	929.061	1085.66	562.147	1044.64	624.339	607.811	489.139	820.891	573.763	759.109	DENND4B_ILMN_3245066
FLRT2	1.39296	0.0293722	0.350408	129.211	124.391	107.205	141.371	114.492	150.127	111.525	73.1322	105.948	194.865	187.039	127.778	117.489	169.894	130.59	FLRT2_ILMN_1769615
ZC3HAV1L	-1.11311	0.145632	0.590106	72.5149	71.7062	85.6436	63.9795	71.1055	73.9898	63.0023	73.3461	67.168	68.4349	67.3675	70.0387	71.384	68.6137	70.6914	ZC3HAV1L_ILMN_2226751
FLJ43681	-1.06086	0.792245	0.944968	420.695	538.388	718.245	534.478	820.095	573.243	543.806	747.4	654.035	331.879	456.591	899.197	616.709	562.555	603.171	FLJ43681_ILMN_3235148
APPL2	-2.01718	0.0185937	0.305523	358.372	349.936	623.618	341.321	372.345	401.674	453.835	331.344	477.539	276.948	217.116	158.461	412.22	217.508	363.542	APPL2_ILMN_1765076
LOC388237	1.10414	0.0963117	0.521181	77.7016	67.3699	66.4246	69.3269	62.8053	65.6548	67.9075	74.1857	69.3309	74.5251	77.5301	81.0078	68.9675	77.6876	71.1475	LOC388237_ILMN_1720477
LOC338758	1.11196	0.63557	0.890111	442.51	399.377	349.838	433.199	171.063	317.186	313.367	457.37	297.726	490.03	422.793	410.283	353.515	441.035	375.395	LOC338758_ILMN_1795835
APOL2	1.12048	0.10674	0.539683	88.5652	84.1361	88.9157	75.069	75.784	85.9333	88.9397	76.3205	88.5915	113.335	98.837	83.2059	83.5839	98.4594	87.3028	APOL2_ILMN_2325338
UNKOWN_674	1.09155	0.327108	0.741385	61.068	79.7934	76.4179	74.3881	69.6718	72.9546	74.3	69.1343	66.0523	69.2257	78.1169	89.5558	71.5311	78.9661	73.3899	UNKOWN_ILMN_1846567
PEA15	1.4404	0.244687	0.686757	1870.67	1818.63	3394.95	1708.05	3110.35	2076.05	1374.55	3552.86	1390.49	2942.54	2769.2	4235.55	2255.18	3315.76	2520.32	PEA15_ILMN_1771376
C1ORF63	-1.33919	0.264757	0.70293	264.837	243.275	488.749	233.225	136.275	260.483	230.767	234.04	296.011	250.579	250.806	208.62	265.296	236.668	258.139	C1orf63_ILMN_1760556
DNAL1	-1.10725	0.408538	0.789949	118.356	131.395	125.506	110.204	106.455	98.1748	90.7528	141.593	83.5704	98.0093	100.859	145.449	111.779	114.773	112.527	DNAL1_ILMN_1730464
FMNL3	1.24075	0.112627	0.547642	92.0099	106.674	145.806	92.8307	92.1921	112.851	96.9622	117.025	84.7088	132.065	135.815	152.402	104.562	140.094	113.445	FMNL3_ILMN_2395214
PEX19	1.12679	0.265813	0.703098	268.476	245.277	250.036	280.882	235.652	264.984	241.653	209.874	252.102	322.864	320.004	227.989	249.882	290.286	259.983	PEX19_ILMN_1658759
HADH	-1.35305	0.143244	0.587468	773.992	885.979	984.365	834.626	386.805	626.578	531.547	1063.96	742.131	610.022	649.69	687.581	758.887	649.098	731.44	HADH_ILMN_1719906
NAF1	1.13835	0.353274	0.760751	92.0881	105.936	88.5541	69.9711	102.928	133.177	108.156	97.3174	91.5322	110.581	121.717	94.6774	98.851	108.992	101.386	NAF1_ILMN_1679891
CEP68	-1.07674	0.347823	0.75767	72.5132	75.8529	95.325	73.5088	81.1054	76.7498	75.9368	88.5652	73.9879	70.8782	78.7656	75.2338	79.2828	74.9592	78.2019	CEP68_ILMN_1808500
SNRPD1	1.16991	0.236255	0.678773	121.39	121.356	186.691	131.364	154.444	111.709	114.588	157.645	111.584	125.452	175.578	199.928	134.53	166.986	142.644	SNRPD1_ILMN_1768393
UNKOWN_1748	1.02412	0.695174	0.912481	75.0812	73.2609	77.996	82.7138	65.9462	76.013	75.793	90.2264	68.4376	84.646	71.6178	76.0157	76.1631	77.4265	76.479	UNKOWN_ILMN_1824029
CD4	-1.86811	0.123306	0.562495	254.823	265.045	297.024	249.847	1030.39	335.491	465.03	352.093	392.444	88.3174	192.825	180.688	404.688	153.944	342.002	CD4_ILMN_1727284
MEAF6	1.06331	0.538378	0.852321	79.5218	88.7766	103.269	87.8901	80.8599	84.8649	73.4325	102.315	84.3636	103.129	97.3174	87.3314	87.2548	95.9258	89.4226	MEAF6_ILMN_1714854
CCDC14	-1.10232	0.619144	0.883126	245.713	227.258	456.163	231.098	240.682	257.295	248.319	257.556	253.752	284.393	293.171	228.091	268.648	268.552	268.624	CCDC14_ILMN_1677239
GPBAR1	-1.75908	0.0757752	0.475198	207.798	205.196	184.26	215.367	280.945	185.23	157.716	446.35	157.992	92.2855	112.062	139.571	226.762	114.64	198.731	GPBAR1_ILMN_2316386
HAGHL	-1.17511	0.472903	0.820947	199.606	177.261	109.598	185.959	113.942	163.736	206.211	103.916	184.774	162.902	149.957	97.8291	160.556	136.896	154.641	HAGHL_ILMN_1793201
RCVRN	-1.02627	0.537153	0.851828	69.7411	72.8012	72.5878	70.3839	68.2611	73.561	67.8756	76.3688	67.1279	67.7033	72.6502	69.3204	70.9676	69.8913	70.6985	RCVRN_ILMN_1736453
ZBTB6	-1.1072	0.28558	0.717857	87.8763	86.3125	91.1698	70.4863	92.2129	85.0544	82.5412	81.5341	77.6695	95.4441	71.6007	74.5508	83.873	80.5319	83.0377	ZBTB6_ILMN_1727218
ADORA1	1.1858	0.0510699	0.424097	72.5661	78.3881	77.6738	78.5821	83.922	79.3188	76.9925	106.773	86.3125	90.1762	92.499	88.3211	82.281	90.3321	84.2938	ADORA1_ILMN_1747227
MYST2	1.0949	0.412237	0.792284	64.6658	76.2724	83.8435	70.8083	95.5241	77.3379	71.4784	85.1401	71.2581	86.1128	82.1534	76.7263	77.3698	81.6642	78.4434	MYST2_ILMN_1798187
LOC100134796	-1.08075	0.252972	0.692696	75.4981	71.0247	85.3211	86.901	57.9578	68.3365	69.2548	72.9312	66.8433	72.2238	67.4431	74.4074	72.6743	71.3581	72.3452	LOC100134796_ILMN_3235435
C1ORF93	1.64748	0.112122	0.547481	195.214	206.249	136.97	215.003	130.111	176.984	152.155	131.774	155.605	396.637	409.445	151.845	166.674	319.309	204.833	C1orf93_ILMN_3243682
LOC648500	1.09124	0.289875	0.71999	70.5948	71.6627	70.3042	56.472	65.8607	79.7826	69.9301	67.8942	61.8839	88.5915	77.6077	67.2226	68.265	77.8073	70.6506	LOC648500_ILMN_1804775
LOC390956	-1.00966	0.867119	0.968738	91.0753	91.4563	107.638	100.447	88.3364	100.16	115.58	100.571	102.123	101.822	89.1594	95.9515	99.7096	95.6444	98.6933	LOC390956_ILMN_1718997
PARK7	1.16277	0.107853	0.541834	4090.17	4659.46	5400.8	4565.57	4715.66	4199.34	3666.5	4745.02	4038.71	5616.89	5763.08	4998.88	4453.47	5459.61	4705.01	PARK7_ILMN_1744713
LOC642738	1.08687	0.385977	0.776414	106.277	124.134	120.867	107.55	144.413	121.963	113.654	123.74	122.374	135.601	114.412	131.955	120.552	127.323	122.245	LOC642738_ILMN_3208229
PHF15	-1.17393	0.205766	0.64978	129.378	130.69	109.442	138.821	195.214	134.474	134.88	115.673	136.163	93.1485	101.858	120.556	136.082	105.187	128.358	PHF15_ILMN_1795285
UNKOWN_1890	1.05995	0.444177	0.808655	80.4998	71.516	66.4678	72.4943	85.8645	76.2095	80.956	78.4086	67.6293	83.7256	79.324	68.6122	75.5606	77.2206	75.9756	UNKOWN_ILMN_1825179
SECTM1	-1.08342	0.238498	0.680454	75.9398	75.8155	82.1592	89.8415	82.6514	71.6205	78.5977	72.2396	72.8657	65.3783	76.848	74.034	77.9701	72.0868	76.4993	SECTM1_ILMN_1652277
LOC730004	-1.16368	0.222338	0.663964	1773.48	1947.63	2245.5	2030.94	2696.11	1923.06	2163.49	2261.91	2020.16	1500.64	1559.37	2103.43	2118.03	1721.14	2018.81	LOC730004_ILMN_3301440
RNF41	1.02424	0.776828	0.940155	204.769	172.648	137.372	166.415	185.917	187.748	130.582	134.042	143.771	176.832	198.53	148.641	162.585	174.668	165.606	RNF41_ILMN_1808095
NBPF20	-1.16681	0.0385038	0.381451	96.5553	89.3598	92.8385	96.0711	74.6265	93.2704	83.5017	82.7775	87.179	84.8879	75.4298	78.7508	88.4644	79.6895	86.2707	NBPF20_ILMN_1800414
AP3B1	-1.18285	0.168473	0.610237	1963.9	1824.23	2621.13	1816.99	1698.19	2068.49	1910.49	1740.1	1928.71	1873.79	1863.69	1624.94	1952.47	1787.47	1911.22	AP3B1_ILMN_1768867
BCAS4	1.06549	0.381103	0.774089	82.353	79.9616	69.851	85.3771	79.8541	75.3569	68.0867	76.0303	66.023	88.3364	77.0913	81.7019	75.8771	82.3765	77.5019	BCAS4_ILMN_1808059
RAB4A	1.07712	0.713341	0.918201	99.9236	107.771	206.076	88.7179	94.7189	119.994	116.993	145.449	116.004	107.869	148.843	172.725	121.739	143.146	127.09	RAB4A_ILMN_1677824
LOC100130332	1.23208	0.158129	0.601974	98.9441	117.57	100.326	120.751	99.4204	123.064	99.9377	116.254	104.261	160.329	133.709	101.822	108.948	131.953	114.699	LOC100130332_ILMN_3273491
CACYBP	-1.09213	0.231414	0.674623	88.0628	91.8125	90.5074	81.0516	72.1819	86.9913	91.2925	88.9157	74.4583	78.4539	74.9715	95.5102	85.0305	82.9785	84.5175	CACYBP_ILMN_1705141
SNORD36A	-1.19139	0.0265919	0.339043	87.2996	93.9373	130.019	94.9516	88.8545	83.8772	81.1668	120.192	90.7918	79.1555	80.1395	99.3967	96.7878	86.2306	94.1485	SNORD36A_ILMN_2135175
KIAA0114	1.12315	0.515267	0.842665	108.567	131.789	148.774	125.431	200.239	120.736	142.375	152.046	122.171	135.969	122.256	181.431	139.125	146.552	140.982	KIAA0114_ILMN_3248882
FLNB	1.37941	0.00217942	0.140082	366.225	349.658	249.636	311.727	361.764	467.059	388.486	251.827	401.141	537.603	478.699	326.025	349.725	447.442	374.154	FLNB_ILMN_1664922
PSME2	1.05006	0.294721	0.72279	4912.36	4816.45	4856.56	5215.58	4698.37	4917.84	4385.57	3998.68	4531.48	5203.48	5275.23	4846.74	4703.66	5108.48	4804.86	PSME2_ILMN_1786612
CD97	1.25746	0.25907	0.698788	1199.95	1311.57	776.182	1212.82	2475.76	1675.75	1426.92	1471.7	1319.74	1273.9	1297.53	1469.46	1430.04	1346.96	1409.27	CD97_ILMN_1673363
C17ORF61	-1.30471	0.0509313	0.423599	1770.14	1825.47	1499.71	1830.87	2302.78	1651.84	1721.68	1719.49	1780.01	1195.8	1182.87	1542.59	1789.11	1307.09	1668.6	C17orf61_ILMN_2201533
STX8	-1.23834	0.268976	0.704836	728.708	908.42	931.77	740.067	416.681	780.186	668.39	885.294	799.724	560.687	730.341	793.203	762.138	694.743	745.289	STX8_ILMN_1752895
LOC442535	1.08354	0.65966	0.899182	74.8967	69.9717	132.739	81.2686	117.672	78.2866	79.9616	108.744	85.3668	79.9954	89.6404	123.41	92.1008	97.6821	93.4961	LOC442535_ILMN_1754249
IMPACT	1.11923	0.251564	0.692035	72.0316	61.4616	71.6435	54.7712	77.0947	72.2699	64.7595	64.4915	65.1543	78.6601	74.3612	76.0253	67.0753	76.3489	69.3937	IMPACT_ILMN_1668432
MEIS3	-1.06026	0.300315	0.726699	71.4794	77.1373	80.4062	83.4222	66.3125	67.3723	63.3551	85.8287	77.9236	68.4339	70.9219	76.6388	74.8042	71.9982	74.1027	MEIS3_ILMN_1779997
RNF31	-1.32979	0.0407319	0.390025	362.594	340.035	318.578	370.5	407.377	406.937	416.396	251.173	445.695	257.877	264.384	244.996	368.809	255.752	340.545	RNF31_ILMN_1758831
C7ORF36	1.03045	0.704247	0.915067	148.93	163.173	196.213	152.749	175.291	157.467	184.371	198.13	170.78	156.394	168.096	198.453	171.9	174.314	172.504	C7orf36_ILMN_1793508
POLR1C	1.24923	0.0515392	0.424097	761.193	746.43	788.032	719.331	649.69	635.913	632.003	932.925	611.59	938.81	771.445	1205.23	719.678	971.828	782.716	POLR1C_ILMN_1746686
CENPP	-1.12706	0.294922	0.723105	70.6714	72.3726	100.998	64.858	70.189	69.4403	67.4705	101.832	80.6038	65.3693	61.9958	89.0328	77.604	72.1327	76.2361	CENPP_ILMN_1748241
NUCKS1	-1.15722	0.291888	0.721254	3231.06	3666.5	3281.07	3441.7	3326.79	3044.91	2769.2	4486.46	3154.63	2485.99	2473.69	4078.51	3378.03	3012.73	3286.71	NUCKS1_ILMN_3251404
LOC652595	1.00465	0.896826	0.976942	1007.19	957.422	1132.8	1038.88	864.57	931.44	946.169	969.683	863.259	1071.18	1002.32	1031.71	967.934	1035.07	984.718	LOC652595_ILMN_1702783
TBC1D3C	-1.04537	0.634065	0.889565	96.3863	71.4443	67.3501	79.0844	74.8134	77.4198	80.1779	74.743	88.4359	73.9427	73.0791	75.1328	78.8728	74.0515	77.6675	TBC1D3C_ILMN_1693802
ANKRD23	-1.03104	0.72523	0.922961	66.3801	75.1328	95.0828	70.2561	75.7651	69.5837	79.5795	82.0906	82.0672	78.6789	75.832	72.5162	77.3264	75.6757	76.9137	ANKRD23_ILMN_2227338
LOC647108	1.07484	0.31139	0.731842	85.9902	82.7969	80.2375	88.4862	84.6146	71.1217	78.48	80.5383	69.4079	87.5355	91.6667	88.4055	80.1859	89.2026	82.4401	LOC647108_ILMN_1774206
LOC647135	-1.32677	0.0185772	0.305523	85.9108	82.9983	83.6753	75.1265	97.1989	85.106	81.2973	73.699	84.2809	57.1812	60.9425	73.309	83.2548	63.8109	78.3938	LOC647135_ILMN_1658235
UNKOWN_2412	-1.04635	0.610369	0.879307	79.9073	79.0412	85.239	90.9937	61.591	73.9963	67.9601	71.4179	75.8204	74.9699	79.8999	78.4539	76.2186	77.7746	76.6076	UNKOWN_ILMN_1825880
C16ORF93	-1.04765	0.861866	0.967736	101.959	111.112	164.986	89.2418	111.791	101.328	77.0166	245.145	83.1932	96.2654	91.3071	184.93	120.641	124.167	121.523	C16orf93_ILMN_2179726
OR52B6	-1.001	0.984055	0.99687	71.6813	83.0647	70.8658	77.4103	77.2777	75.1529	81.7263	74.2472	76.2704	79.9487	74.7516	70.3931	76.4107	75.0311	76.0658	OR52B6_ILMN_1811599
HDLBP	1.16669	0.42358	0.799088	97.6938	97.5996	54.1655	89.7021	63.8076	82.832	87.1433	97.3984	78.3173	95.9664	94.0867	90.8349	83.1844	93.6293	85.7956	HDLBP_ILMN_1678252
LOC642017	-1.08915	0.335676	0.748299	96.6748	112.342	102.108	101.387	82.0778	99.5539	98.0434	84.1235	93.0431	98.621	101.081	86.1035	96.5948	95.2683	96.2632	LOC642017_ILMN_1701641
HSPC171	-1.0058	0.941404	0.988113	776.669	795.746	659.554	845.99	745.613	825.633	896.973	689.63	882.068	783.38	701.266	729.242	790.875	737.962	777.647	HSPC171_ILMN_1700419
APEX1	1.07821	0.394607	0.782307	1378.95	1403.14	1395.9	1408.13	1132.8	1629.11	1435.55	1245.41	1296.92	1691.07	1520.96	1316.19	1369.55	1509.41	1404.51	APEX1_ILMN_2319344
GLTPD1	-1.04481	0.430616	0.80285	101.328	91.9732	94.7824	115.564	115.705	110.395	99.2905	90.9505	112.185	91.7969	97.3621	86.6533	103.575	91.9374	100.666	GLTPD1_ILMN_2234310
PCNT	-1.38078	0.0162179	0.288183	471.558	504.394	519.314	482.334	400.266	532.964	426.727	371.018	423.535	404.096	386.048	300.771	459.123	363.638	435.252	PCNT_ILMN_1810922
RPTOR	-1.10687	0.199783	0.64362	88.5541	102.461	100.745	100.338	142.313	103.859	112.567	99.5958	114.578	84.2302	96.6484	82.8017	107.223	87.8934	102.391	RPTOR_ILMN_1797816
INVS	-1.38967	0.0325604	0.365819	192.652	186.731	208.735	171.94	138.417	210.897	164.662	188.556	168.627	118.845	131.058	179.639	181.246	143.18	171.73	INVS_ILMN_2360184
WASH5P	1.08369	0.584626	0.869243	116.886	145.62	82.3049	139.613	145.049	126.151	149.164	153.9	164.789	114.121	112.485	138.889	135.942	121.831	132.414	WASH5P_ILMN_3239735
LOC100130764	1.02814	0.89079	0.975256	91.1905	82.5387	124.028	92.3272	169.452	97.4428	136.248	117.287	107.171	96.7102	104.609	100.287	113.076	100.536	109.941	LOC100130764_ILMN_3256926
LOC439950	-1.07204	0.327973	0.741491	84.9331	92.3614	87.7464	82.6917	83.3519	82.6741	88.2569	103.669	79.7961	88.0842	77.3052	82.0474	87.2756	82.4789	86.0764	LOC439950_ILMN_3283960
LOC641802	-1.00257	0.979808	0.995981	71.9407	85.6436	83.9733	88.3982	67.0401	81.9288	97.8933	76.5458	81.2821	79.2918	80.0943	80.8419	81.6273	80.076	81.2395	LOC641802_ILMN_1685559
MTIF2	1.19841	0.0802306	0.486483	709.134	780.873	896.227	780.873	643.413	836.974	755.988	912.259	797.775	962.399	980.052	905.606	790.391	949.352	830.131	MTIF2_ILMN_1765520
UNKOWN_1093	1.13304	0.187023	0.631199	125.053	125.967	91.3157	115.891	117.556	111.322	123.634	122.292	119.263	140.349	119.109	125.164	116.921	128.208	119.743	UNKOWN_ILMN_1880704
HSPC157	1.12124	0.180458	0.623504	131.196	127.033	145.873	131.376	160.625	149.983	127.703	156.83	138.953	154.534	145.03	152.908	141.063	150.824	143.504	HSPC157_ILMN_3194087
UNKOWN_2270	1.07517	0.408577	0.789949	68.9147	67.5472	78.5869	70.9582	61.5466	77.1624	70.1854	78.6672	85.679	70.0415	75.9541	85.4651	73.2497	77.1536	74.2257	UNKOWN_ILMN_1817396
UBAP2L	-1.06179	0.681881	0.908278	413.533	451.617	421.96	412.057	912.59	614.915	668.911	396.529	666.033	429.11	478.394	320.688	550.905	409.397	515.528	UBAP2L_ILMN_1814789
ANKRD44	-1.05736	0.0314996	0.359411	82.9716	84.0784	90.2579	94.4085	91.2244	87.9934	85.5326	97.9122	93.6	78.1141	83.0414	82.1107	89.7754	81.0887	87.6038	ANKRD44_ILMN_2059844
DENND4C	-1.14085	0.32735	0.741446	86.9872	100.793	112.894	84.1712	77.5278	104.816	98.7314	80.4062	94.8127	92.5744	98.9849	72.7453	93.4599	88.1015	92.1203	DENND4C_ILMN_3251436
LOC729222	-1.01741	0.825163	0.955299	69.3309	70.8869	74.3842	73.6585	57.4269	69.1363	81.5848	78.9269	84.6231	63.5502	66.0155	82.7428	73.3287	70.7695	72.6889	LOC729222_ILMN_3224126
CHCHD2	1.22092	0.19789	0.64086	5018.4	4615.35	6133.11	5499	7583.05	4429.41	5292.14	6719.65	5171.42	5993.41	5830.82	7397.6	5606.84	6407.27	5806.95	CHCHD2_ILMN_2191681
PARP11	-1.24199	0.187334	0.63163	91.2675	95.7889	146.139	87.0278	109.607	116.49	98.5351	90.503	100.166	84.1915	82.9086	95.538	103.947	87.546	99.8469	PARP11_ILMN_2129877
LOC649946	-1.07739	0.595328	0.873453	363.551	384.03	409.225	356.064	420.127	404.333	328.769	460.997	304.349	296.103	318.483	484.438	381.272	366.341	377.539	LOC649946_ILMN_2181241
FAM178A	1.20777	0.194947	0.6379	222.329	225.583	245.277	233.721	199.684	195.018	226.626	186.436	251.173	332.744	301.743	215.86	220.65	283.449	236.35	FAM178A_ILMN_3233135
RDX	2.6611	0.00674089	0.204013	348.275	325.474	499.986	402.844	522.579	308.911	345.835	310.67	377.49	1238.14	1364.84	632.003	382.452	1078.33	556.421	RDX_ILMN_1708611
LOC650933	-1.06436	0.409626	0.790696	75.2166	71.6258	69.7733	66.4552	74.4246	64.5122	60.8573	62.1942	61.6847	78.7908	68.0009	58.1851	67.416	68.3256	67.6434	LOC650933_ILMN_1698774
GTPBP10	1.1006	0.354365	0.761438	77.4475	69.6484	92.7501	78.4445	75.68	98.4012	84.2905	97.9506	73.8605	91.3252	88.8888	82.166	83.1637	87.46	84.2378	GTPBP10_ILMN_2383754
BIRC2	1.1701	0.15777	0.601572	409.445	493.97	571.436	437.889	553.068	350.67	379.303	596.623	443.118	460.458	568.49	707.326	470.614	578.758	497.65	BIRC2_ILMN_2182704
UNKOWN_1901	-1.02125	0.856749	0.965436	89.7093	83.9665	88.026	75.5029	81.2531	82.3244	83.9253	73.9754	76.305	65.7019	96.9227	97.7601	81.6653	86.7949	82.9477	UNKOWN_ILMN_1869354
AHR	1.11342	0.290369	0.720357	2328.48	2390.63	2894.8	2625.84	1885.14	2374.65	1939.39	2946.26	1577.14	2527.99	2640.46	3332.34	2329.15	2833.59	2455.26	AHR_ILMN_1812640
TMPRSS12	-1.01657	0.820091	0.953267	98.1748	95.168	84.3881	100.571	94.5395	89.1156	101.707	86.5012	96.0797	99.4204	81.6854	92.4135	94.0272	91.1731	93.3137	TMPRSS12_ILMN_2203147
UNKOWN_783	-1.1142	0.0283441	0.345396	74.7719	76.7771	74.5155	69.2026	69.1863	66.2215	68.8063	68.1251	72.7624	60.5085	70.445	72.5533	71.1521	67.8356	70.323	UNKOWN_ILMN_1911420
UNKOWN_2481	1.04839	0.523286	0.845399	75.2896	75.5373	69.713	81.3459	66.8566	70.7927	73.3868	70.6864	78.4976	85.1749	75.3601	71.1753	73.5673	77.2368	74.4847	UNKOWN_ILMN_1890884
SNRPD2	1.11715	0.0841072	0.498147	60.6429	69.1944	64.3265	64.3989	58.5223	66.6651	60.556	60.3278	53.0582	70.8268	70.7621	75.0893	61.9658	72.226	64.5309	SNRPD2_ILMN_1771060
LOC442454	-1.22434	0.00776469	0.212926	2599.88	2397.81	2826.29	2409.09	2036.3	2381.49	2454.82	2677.01	2149.08	1892.64	2058.81	2463.67	2436.86	2138.37	2362.24	LOC442454_ILMN_1711729
CCDC109A	-1.16812	0.193953	0.637144	168.147	152.213	192.581	146.03	181.238	148.774	132.672	118.868	131.9	151.293	169.486	120.598	152.492	147.126	151.15	CCDC109A_ILMN_1672759
SPOP	-1.00014	0.999316	0.999954	1847.31	1640.72	1539.48	1753.86	2159.49	1383.38	1232.76	1821.63	1172.12	1745.65	1611.06	1658.3	1616.75	1671.67	1630.48	SPOP_ILMN_2397024
TTYH3	-1.41493	0.166976	0.609347	1465.75	1479.87	2265.24	1383.38	2218.23	1911.54	3004.09	1561.17	2664.34	1369.58	1390.49	910.809	1994.85	1223.63	1802.04	TTYH3_ILMN_1692731
USP11	1.09844	0.285432	0.717701	125.1	138.31	97.0619	152.046	142.871	142.404	134.682	113.627	149.868	128.785	137.747	125.471	132.886	130.668	132.331	USP11_ILMN_1664537
UNKOWN_3252	1.07041	0.350258	0.759127	74.4691	84.9413	77.1271	71.2543	70.4197	78.0215	69.8518	87.5985	80.3604	85.0752	80.2778	87.6093	77.116	84.3208	78.9172	UNKOWN_ILMN_1881075
ARHGDIB	1.0252	0.806963	0.950468	14113.4	14874.9	16364.2	13678.6	13296	11138.6	11475.8	18040.2	10458	13431.2	15355.9	17948.6	13715.5	15578.6	14181.3	ARHGDIB_ILMN_1678143
FRMD3	-1.31141	0.0367407	0.377169	104.631	88.6773	130.543	91.2835	92.4901	91.8226	109.496	140.555	92.3795	84.8214	80.3132	78.8348	104.653	81.3232	98.8206	FRMD3_ILMN_1698725
JHDM1D	-1.11652	0.627459	0.886091	124.916	137.278	171.456	107.687	249.193	116.305	90.8619	139.406	121.717	124.357	122.962	138.144	139.869	128.488	137.023	JHDM1D_ILMN_3238369
UNKOWN_1571	1.07853	0.157546	0.601185	69.0189	66.7918	65.6285	61.9411	62.8603	71.4235	68.1371	76.2387	72.391	73.2372	74.1543	69.8898	68.2701	72.4271	69.3094	UNKOWN_ILMN_1834147
LOC650826	-1.08378	0.272621	0.706667	82.9351	95.6669	94.3237	89.9669	82.2065	86.9165	92.3525	76.7771	89.3987	81.8513	90.6996	79.1903	87.8382	83.9138	86.8571	LOC650826_ILMN_1717690
LOC645157	-1.06115	0.82132	0.953459	396.332	346.669	297.347	374.607	343.919	271.295	253.603	615.919	280.756	238.237	253.603	565.904	353.383	352.581	353.183	LOC645157_ILMN_3290100
LOC728312	1.07639	0.339041	0.750909	113.681	112.851	74.2561	100.981	119.109	121.377	107.025	98.3767	112.835	121.484	116.751	83.7626	106.721	107.333	106.874	LOC728312_ILMN_3227226
UBE2N	1.23946	0.203731	0.647682	309.381	408.705	591.731	356.995	475.291	319.923	285.218	519.803	339.023	463.973	462.762	663.545	400.674	530.093	433.029	UBE2N_ILMN_1793651
UNKOWN_1392	-1.17646	0.135909	0.579461	400.266	394.369	387.032	451.351	408.978	488.117	448.372	339.33	403.832	411.229	356.018	256.276	413.516	341.175	395.431	UNKOWN_ILMN_1826531
LOC389286	1.32877	0.551245	0.857358	278.52	294.824	122.324	320.688	79.3881	181.558	123.376	225.332	90.6996	347.588	316.609	214.138	190.745	292.778	216.254	LOC389286_ILMN_2170625
RNF167	1.23303	0.2302	0.673506	457.91	446.912	269.904	510.173	413.87	405.246	443.739	469.716	420.283	542.584	464.652	410.709	426.417	472.649	437.975	RNF167_ILMN_1794726
MLKL	1.09083	0.1321	0.574099	69.8977	73.6884	66.2196	78.4164	74.3044	71.7891	65.9685	68.7972	75.5373	77.2414	71.7277	79.9057	71.6243	76.2916	72.7911	MLKL_ILMN_1668928
ZNF137	-1.03426	0.616018	0.88151	98.7124	90.4433	122.431	109.076	90.5539	105.495	88.5264	100.655	95.3093	107.313	89.764	102.565	100.134	99.8808	100.07	ZNF137_ILMN_1723542
UNKOWN_2566	-1.05277	0.463667	0.8173	80.6728	74.0622	76.4569	74.2012	82.6856	76.8223	72.2396	80.4802	94.2028	71.1637	72.1601	76.2411	79.0915	73.1883	77.6157	UNKOWN_ILMN_1910185
CSNK2B	-1.17596	0.256108	0.695794	1933.68	1986.81	2522.28	1958.12	2235.58	2430.69	2525.41	1810.33	2689.84	2065.27	1798.57	1604.2	2232.53	1822.68	2130.07	CSNK2B_ILMN_1800461
LOC644132	-1.36902	0.0205094	0.311223	524.741	514.732	520.108	496.883	493.825	560.879	646.784	401.892	614.02	384.649	415.89	342.253	530.429	380.931	493.055	LOC644132_ILMN_3237368
GABRB3	1.06927	0.419306	0.79646	78.1025	69.4047	74.1086	86.2884	90.5307	71.955	91.1063	82.1857	80.157	80.6728	72.0635	84.4776	80.4265	79.0713	80.0877	GABRB3_ILMN_1660608
MPEG1	-1.03768	0.855349	0.964921	358.102	347.797	203.755	384.81	276.326	296.98	281.154	380.094	307.875	279.829	247.205	328.322	315.21	285.119	307.688	MPEG1_ILMN_1752355
CYB561D1	-1.58353	0.0240438	0.324974	443.739	452.125	412.237	428.598	277.798	451.46	347.903	281.154	413.168	313.878	279.787	237.175	389.798	276.947	361.585	CYB561D1_ILMN_3180557
LOC100130604	1.12668	0.332333	0.74451	110.061	108.331	102.878	118.877	89.5814	90.2778	82.4126	119.558	67.766	114.757	116.385	131.352	98.8603	120.831	104.353	LOC100130604_ILMN_3263375
UNKOWN_571	1.05976	0.502199	0.836831	72.8151	98.9273	83.4518	98.1684	108.386	106.137	90.3068	81.2294	99.7112	90.7662	83.8717	93.9861	93.237	89.5414	92.3131	UNKOWN_ILMN_1875887
C16ORF70	1.0051	0.975745	0.995927	215.678	191.362	151.08	227.84	154.784	251.54	205.831	153.164	214.138	226.399	212.564	131.561	196.157	190.175	194.662	C16orf70_ILMN_1711703
MRPL23	-1.3157	0.0374467	0.379884	1627.55	1447.9	1455.75	1651.84	2318.78	1863.69	2034.59	1492.6	2011.97	1088.49	1128.48	1226.22	1767.19	1147.73	1612.32	MRPL23_ILMN_1806123
SC65	-1.00216	0.97948	0.995981	108.305	111.898	92.8307	134.132	128.316	99.2782	91.0384	101.094	104.438	95.9144	104.362	111.667	107.926	103.981	106.94	SC65_ILMN_1655663
MRPL40	-1.12976	0.249062	0.690388	739.694	792.693	933.827	821.32	1063.96	891.445	1078.75	879.388	1081.35	743.196	708.75	720.889	920.271	724.278	871.273	MRPL40_ILMN_1687403
BAI1	-1.10157	0.0462192	0.406577	77.2463	70.549	69.9816	66.2622	68.693	79.065	72.5252	65.2145	70.1987	64.6342	68.8581	64.1051	71.0817	65.8658	69.7777	BAI1_ILMN_1779510
LOC91316	-1.26237	0.130214	0.572215	127.509	109.024	101.123	113.277	108.577	135.969	156.368	89.7021	164.44	85.5838	103.877	78.6012	122.888	89.3541	114.504	LOC91316_ILMN_3235718
C2ORF63	1.03549	0.821339	0.953459	77.6003	69.3055	150.209	73.032	61.746	75.3162	71.8709	122.647	54.8857	83.5589	83.8629	128	84.0681	98.4741	87.6696	C2orf63_ILMN_1805148
LOC728208	1.10356	0.204771	0.64867	121.096	104.755	101.132	90.7721	95.0627	97.6679	99.6505	111.509	85.1849	133.53	108.505	119	100.759	120.345	105.655	LOC728208_ILMN_3200056
ATP6V1B2	1.19212	0.183629	0.625335	6381.17	5849.69	5545.18	5531.86	4862.5	6370.37	5584.71	4881.97	5594.92	8603.48	8166.6	4990.94	5622.49	7253.67	6030.28	ATP6V1B2_ILMN_1787705
FLJ35390	1.2609	0.300761	0.726699	1172.12	1114.56	785.264	1196.51	773.012	920.38	831.707	1584.72	884.744	1347.61	1157.32	1318.62	1029.23	1274.52	1090.55	FLJ35390_ILMN_3269655
LDHA	1.10765	0.624311	0.885135	5457.41	6190.76	10526.9	5559.75	9389.16	6497.56	6036.77	7927.79	5763.08	6918.6	7412.43	9424.79	7038.8	7918.6	7258.75	LDHA_ILMN_3249748
TSPYL4	-1.11159	0.356245	0.762994	74.8053	72.9685	90.9566	69.4117	62.479	85.6953	71.2358	70.5281	75.902	64.2174	65.9639	85.331	74.8869	71.8374	74.1245	TSPYL4_ILMN_1740500
TOMM40	1.92346	0.0716123	0.467046	1671.59	1810.33	753.143	1738.69	1176.04	1369.58	1050.89	1955.76	1092.92	2833.63	2468.45	2318.78	1402.1	2540.29	1686.65	TOMM40_ILMN_1683475
ZZEF1	-1.17547	0.331278	0.743859	564.912	568.49	458.766	580.41	350.747	594.442	535.085	485.269	554.142	547.987	447.211	370.145	521.362	455.114	504.8	ZZEF1_ILMN_1786396
LOC648898	-1.07819	0.305041	0.728389	71.3248	70.6465	71.6618	68.7637	67.2112	63.2388	63.2572	64.2854	69.5124	76.1083	59.2259	63.9128	67.7669	66.4156	67.4291	LOC648898_ILMN_1673755
ZFP3	-1.17424	0.102263	0.531777	132.672	130.858	153.545	121.963	145.422	147.239	128.475	120.708	147.5	106.883	126.557	121.717	136.487	118.386	131.962	ZFP3_ILMN_1782079
LOC100133482	-1.10285	0.202925	0.647489	81.954	77.4887	72.7669	89.7318	71.2178	81.19	75.9599	69.9711	73.5653	65.2746	70.9087	74.4308	77.0939	70.2047	75.3716	LOC100133482_ILMN_3249331
LOC642585	1.03533	0.552716	0.857974	79.2639	76.564	87.1274	86.3015	78.1218	85.7546	91.5636	83.0767	91.6416	77.4378	86.0279	88.0842	84.3795	83.85	84.2471	LOC642585_ILMN_3201658
UNKOWN_2092	-1.05998	0.283163	0.716115	72.9157	86.3441	82.5821	80.1115	79.302	86.1711	77.714	82.557	76.2748	75.1823	73.624	78.8697	80.4414	75.892	79.304	UNKOWN_ILMN_1897536
SUSD5	-1.02648	0.736275	0.927421	81.2552	82.353	71.3131	76.9518	75.4076	84.502	73.2828	79.3405	69.3781	71.8376	70.5863	87.0128	77.0871	76.4789	76.9351	SUSD5_ILMN_1771878
UNKOWN_2394	-1.05177	0.446468	0.809773	136.86	115.664	112.303	109.054	117.758	110.789	123.037	97.5357	117.122	125.273	126.891	96.1227	115.569	116.096	115.701	UNKOWN_ILMN_1879135
CSRP1	-1.68985	0.0470345	0.409825	1248.31	1154.67	1551.74	1175.16	1709.02	1627.55	2198.39	916.649	1801.92	772.073	835.079	718.957	1487.05	775.369	1309.13	CSRP1_ILMN_1811921
TTC38	-1.34755	0.0370501	0.378844	332.539	328.372	356.358	342.695	461.413	334.894	408.027	281.267	343.623	253.28	253.28	247.887	354.354	251.483	328.636	TTC38_ILMN_2059886
ZDHHC13	-1.04555	0.72001	0.920179	84.5925	94.6308	129.15	82.166	107.697	100.316	81.2197	94.5395	88.5264	84.6619	100.729	106.068	95.8708	97.153	96.1914	ZDHHC13_ILMN_1785831
SLC35C1	-1.326	0.0632141	0.451269	331.122	297.825	326.258	330.05	382.827	420.033	440.256	262.462	412.775	280.882	203.213	241.772	355.957	241.955	327.456	SLC35C1_ILMN_1680104
LZTS2	-1.23037	0.0909606	0.513932	105.244	99.5539	92.5109	111.367	97.3922	111.397	121.377	84.7218	125.452	76.5538	82.0672	82.8342	105.446	80.4851	99.2059	LZTS2_ILMN_1763524
UNKOWN_2983	1.06336	0.191179	0.634433	74.3517	79.102	70.2353	79.0291	78.5952	85.1602	66.66	72.5908	68.1294	77.9034	82.2222	77.5409	74.8726	79.2222	75.96	UNKOWN_ILMN_1909312
SH3PXD2A	1.12737	0.813011	0.951783	90.2135	94.6924	263.542	85.5541	304.782	82.3268	80.2077	229.702	79.8941	90.0338	104.418	343.129	145.657	179.194	154.041	SH3PXD2A_ILMN_1743103
LOC644172	1.02309	0.674564	0.90514	100.745	95.6441	89.2006	72.6027	70.166	91.0454	96.594	90.6996	86.5315	107.652	85.4156	100.097	88.1365	97.7218	90.5328	LOC644172_ILMN_1772603
LOC642590	-1.64456	0.0453211	0.402821	2640.46	2497.79	2886.21	2670.64	1452.24	2471.2	2599.88	1700.22	2500.28	1782.57	1825.47	1315.27	2379.88	1641.1	2195.19	LOC642590_ILMN_3200921
GAS2L3	1.01224	0.974409	0.99525	531.732	528.838	387.286	536.512	199.317	388.397	349.114	467.289	362.308	715.757	631.417	249.926	416.755	532.366	445.658	GAS2L3_ILMN_2211003
HMGB1	1.15332	0.35305	0.760751	72.0512	89.6025	126.981	81.084	104.767	86.0742	73.5339	108.441	92.4387	93.647	93.1995	144.094	92.7748	110.313	97.1595	HMGB1_ILMN_2231242
HCN4	1.19526	0.21387	0.656589	171.28	136.99	117.412	159.365	115.854	124.894	135.815	105.649	131.151	196.721	165.518	144.476	133.157	168.905	142.094	HCN4_ILMN_1790810
TBC1D8	-1.50346	0.156792	0.600517	301.453	313.705	267.826	358.372	154.382	298.84	278.632	178.579	290.629	185.058	232.364	173.317	271.38	196.913	252.763	TBC1D8_ILMN_1735495
PTGR1	1.88812	0.0164936	0.288183	697.426	767.128	434.604	721.097	456.068	566.95	680.164	464.548	694.532	1310.79	1302.12	917.029	609.169	1176.64	751.038	PTGR1_ILMN_2225537
IFIT2	-2.53261	0.000702958	0.0875725	1519.2	1505.2	867.379	1421.91	1209.78	1729.72	927.287	682.485	1037.56	488.749	545.024	458.354	1211.17	497.376	1032.72	IFIT2_ILMN_1739428
ADPRHL1	-1.04747	0.572778	0.864657	78.3584	79.8575	68.727	66.9608	85.9376	76.1534	85.1202	67.7688	78.5353	62.8824	79.6446	74.7169	76.3799	72.4147	75.3886	ADPRHL1_ILMN_1788530
C2ORF30	1.19459	0.394524	0.782245	346.669	290.805	460.813	305.428	498.871	425.133	500.124	296.372	451.691	431.404	434.198	422.793	397.323	429.465	405.358	C2orf30_ILMN_1724376
NAP1L5	1.27789	0.176728	0.620181	69.2781	64.3178	88.4113	57.379	91.5218	74.0216	74.4718	98.072	74.8405	85.4025	84.3231	114.155	76.9238	94.627	81.3496	NAP1L5_ILMN_1773307
PPP1R13L	1.00129	0.990092	0.99788	68.2323	77.7754	81.2589	70.9375	100.46	73.3486	88.1682	78.7281	90.3971	80.16	70.5153	76.584	81.034	75.7531	79.7138	PPP1R13L_ILMN_1669390
TCP11L1	-1.08671	0.381167	0.774089	196.474	202.165	203.572	188.812	160.59	174.91	169.71	250.631	154.238	177.975	163.103	217.055	189.011	186.044	188.27	TCP11L1_ILMN_1713174
RAB3GAP1	-1.00975	0.789096	0.944149	862.825	838.643	788.715	770.332	787.186	919.318	845.99	773.992	770.084	879.388	855.528	736.81	817.454	823.909	819.067	RAB3GAP1_ILMN_1739876
PLEKHJ1	-1.12698	0.265383	0.70293	104.446	120.418	116.781	131.009	124.513	118.696	135.25	107.975	133.442	107.995	86.1128	110.343	121.392	101.483	116.415	PLEKHJ1_ILMN_1697701
MAGEA2	1.01638	0.87736	0.972534	66.9274	74.6152	67.6227	73.1979	94.0987	67.2833	76.309	77.5426	61.9307	70.3576	73.135	68.9063	73.2808	70.7996	72.6605	MAGEA2_ILMN_1684607
PPP1R14C	-1.0254	0.839624	0.959135	78.8754	78.8348	74.18	80.2926	56.0361	74.8053	74.0681	71.7162	90.1977	73.5006	84.8538	68.5958	75.4451	75.6501	75.4964	PPP1R14C_ILMN_1664855
PVR	1.07326	0.594779	0.873224	208.408	195.331	261.838	241.818	314.397	186.308	175.648	216.013	182.824	212.643	215.114	288.078	220.287	238.612	224.868	PVR_ILMN_1677305
H2AFJ	-1.05611	0.575982	0.865058	970.581	991.22	843.506	1059.98	1209.43	916.343	1016.15	840.593	917.029	836.974	847.78	970.877	973.871	885.21	951.706	H2AFJ_ILMN_1708728
FGF1	1.07356	0.265658	0.702968	78.7531	63.7659	68.83	63.3721	75.6469	70.7509	79.4136	69.9103	78.8776	79.6561	72.0409	74.5273	72.1467	75.4081	72.9621	FGF1_ILMN_2349982
DAP3	1.02611	0.835218	0.958199	1024.18	931.77	1428.27	906.656	1033.65	1104.64	1203.78	1181.95	1271.82	1120.93	1014.02	1295.55	1120.74	1143.5	1126.43	DAP3_ILMN_1781680
ZNF438	-1.19835	0.366088	0.76868	496.215	496.36	425.358	549.523	357.566	586.557	519.047	291.166	555.362	470.555	385.538	335.573	475.239	397.222	455.735	ZNF438_ILMN_1678494
MYO18A	-1.10608	0.280314	0.7138	89.8361	94.0005	89.4893	92.6945	95.4087	92.6628	84.8041	112.027	77.9616	75.9136	86.8095	84.7434	92.0983	82.4888	89.6959	MYO18A_ILMN_1780560
ZNF763	1.05981	0.660048	0.899311	97.0845	109.805	114.681	94.6308	162.573	117.788	107.624	109.502	117.896	129.301	111.6	100.852	114.621	113.917	114.445	ZNF763_ILMN_1727183
C19ORF50	-1.11846	0.567575	0.86224	486.796	475.86	485.806	473.88	744.13	744.954	905.606	467.059	905.135	376.483	444.643	480.471	632.136	433.866	582.568	C19orf50_ILMN_1790951
LOC200420	1.10738	0.210043	0.65434	64.2178	68.497	83.3608	75.1839	72.732	73.634	75.9621	68.0455	80.7262	76.0542	80.1373	81.6995	73.5955	79.297	75.0209	LOC200420_ILMN_1774369
CST4	-1.13362	0.00429464	0.172783	75.3328	70.0387	76.2952	65.3237	66.7001	68.2816	65.1246	68.4216	64.5501	68.2381	64.225	63.0501	68.8965	65.171	67.9651	CST4_ILMN_1752452
CLIP2	-1.05577	0.685835	0.909768	175.173	164.581	162.902	199.255	321.468	194.508	179.639	170.504	174.595	140.612	162.269	174.91	193.625	159.264	185.035	CLIP2_ILMN_2352190
LOC440311	1.01446	0.935067	0.986812	204.925	176.724	118.607	216.222	257.122	152.576	193.172	158.373	173.317	169.934	167.32	157.716	183.449	164.99	178.834	LOC440311_ILMN_3202591
IGFL3	-1.07496	0.407601	0.789208	85.331	72.5215	76.5924	79.1147	68.1123	77.6573	88.003	79.2524	72.4663	63.8415	78.8573	75.7948	77.6723	72.8312	76.462	IGFL3_ILMN_1679897
SPRYD4	1.0319	0.815785	0.951938	213.488	194.43	123.281	187.646	180.48	165.281	157.429	160.162	167.559	177.792	179.199	176.482	172.195	177.824	173.602	SPRYD4_ILMN_1729868
UNKOWN_2724	-1.00791	0.896564	0.976913	87.5063	70.5747	78.5193	69.1991	75.9773	67.6302	74.2396	75.7147	74.1543	80.4516	74.4412	79.0767	74.8351	77.9898	75.6238	UNKOWN_ILMN_1895686
FAM72A	-1.03375	0.522832	0.845194	81.0078	76.2433	87.7849	72.0873	71.9493	72.6877	74.9398	81.8685	76.2134	70.7409	85.0358	81.588	77.198	79.1216	77.6789	FAM72A_ILMN_3238797
SETD6	1.15642	0.148753	0.593121	115.283	148.554	127.473	118.569	108.843	106.649	96.7877	126.965	95.5446	125.967	147.239	182.027	116.074	151.744	124.992	SETD6_ILMN_1724009
LOC100128525	1.22389	0.0399026	0.386449	64.2838	81.0795	81.6269	78.0124	69.3124	76.5323	82.7065	104.513	84.8041	82.4076	82.9645	114.081	80.3189	93.1512	83.527	LOC100128525_ILMN_3270542
ACTR5	-1.04571	0.56091	0.859523	173.226	177.47	153.19	169.961	144.07	185.189	150.762	169.407	149.475	159.365	158.019	163.542	163.639	160.309	162.806	ACTR5_ILMN_1652594
MGC61598	-1.13325	0.189944	0.633655	96.682	100.522	87.6838	91.8862	113.528	84.0526	75.0327	91.9816	89.988	79.7934	79.0987	92.773	92.373	83.8884	90.2518	MGC61598_ILMN_1658847
LOC100128274	-1.553	0.0204067	0.311223	232.404	211.739	145.585	201.309	138.733	200.103	144.452	147.36	133.22	126.754	113.681	132.739	172.767	124.391	160.673	LOC100128274_ILMN_3253787
RAB18	-1.05952	0.626256	0.885841	86.7265	88.6676	120.01	74.2679	97.1895	84.4373	85.8082	84.5751	90.5074	96.1579	97.8848	82.4336	90.2433	92.1588	90.7221	RAB18_ILMN_1691143
PARN	1.24251	0.275328	0.709257	234.197	299.827	376.935	238.011	308.986	199.928	173.317	397.997	183.294	328.444	337.341	458.237	268.055	374.674	294.709	PARN_ILMN_1724811
UNKOWN_449	1.0302	0.782051	0.941967	73.1523	92.121	75.4096	84.4463	71.5588	70.237	63.5696	68.0053	83.0736	91.878	76.7284	78.8158	75.7304	82.4741	77.4163	UNKOWN_ILMN_1878889
LOC644642	1.11498	0.622853	0.884708	247.419	209.725	153.797	238.237	168.375	142.313	150.149	278.912	167.484	218.371	198.229	255.544	195.157	224.048	202.38	LOC644642_ILMN_1812250
ACAT1	-1.21264	0.177049	0.620652	1000	1002.32	1163.36	1115.85	754.886	822.775	895.951	970.224	954.435	981.168	923.643	721.577	964.422	875.463	942.182	ACAT1_ILMN_1800008
LOC148430	1.07343	0.391594	0.779742	13749.2	13644.3	10493.2	13976	14343.1	13749.2	14113.4	15230.4	13202.8	14045.4	13375	12962.3	13611.3	13460.9	13573.7	LOC148430_ILMN_3211079
PMVK	-1.39443	0.0830908	0.49506	307.941	339.618	305.97	310.384	606.549	353.895	334.126	375.605	327.699	223.041	214.716	246.431	362.421	228.063	328.831	PMVK_ILMN_1715896
LOC100129064	1.01428	0.864754	0.968579	75.3208	90.9253	92.0881	85.562	77.6857	86.5012	96.3863	85.124	76.5653	94.0631	82.9351	84.3568	85.1288	87.1184	85.6262	LOC100129064_ILMN_3176561
MTRF1	1.08514	0.378258	0.774089	155.644	135.061	158.497	135.281	140.336	129.085	144.048	151.397	124.873	181.461	168.395	139.326	141.58	163.061	146.95	MTRF1_ILMN_2181992
SMAD6	-1.16414	0.538584	0.852389	192.434	173.054	84.7792	162.642	109.98	107.46	121.235	106.734	113.913	124.6	112.98	127.119	130.248	121.566	128.077	SMAD6_ILMN_1767068
UNKOWN_2790	1.01447	0.778269	0.940679	67.9909	75.426	77.3824	78.58	70.9451	81.4336	69.6927	70.817	67.4685	78.4609	73.3916	71.95	73.304	74.6008	73.6282	UNKOWN_ILMN_1878882
UNKOWN_529	-1.06565	0.38992	0.778392	69.3055	69.7153	76.8306	57.0145	71.3894	64.3178	63.8758	63.8627	72.0951	73.4665	67.3508	61.9948	67.6008	67.6041	67.6016	UNKOWN_ILMN_1821769
THOC7	1.11363	0.366917	0.768847	1680.45	1621.13	1776.08	1617.29	2461.79	1701.52	1889.76	2200.67	1950.35	1856.75	1830.87	1965.64	1877.67	1884.42	1879.36	THOC7_ILMN_1805028
FGF21	1.10524	0.208498	0.652513	59.3568	62.8211	76.309	62.6056	68.928	69.1088	68.8536	71.6528	70.0888	77.4989	69.2867	71.545	67.7472	72.7769	69.0046	FGF21_ILMN_2056569
ANKMY2	-1.12154	0.366048	0.76868	203.717	203	241.469	169.066	160.356	215.516	202.655	169.193	222.458	187.833	220.793	170.678	198.604	193.101	197.228	ANKMY2_ILMN_1784292
HCCA2	1.04913	0.600977	0.875873	166.004	161.217	107.55	167.994	236.357	174.144	186.897	119.869	203	148.93	178.084	125.32	169.226	150.778	164.614	HCCA2_ILMN_1706273
ST3GAL1	1.44314	0.0254437	0.334154	1419.54	1440.64	753.558	1388.88	1667.68	1759.24	1745.65	811.091	1757.24	1863.69	1854.96	1339.79	1415.95	1686.15	1483.5	ST3GAL1_ILMN_1683313
B3GALTL	-1.04044	0.75424	0.933551	97.9042	98.5351	116.019	117.758	78.58	113.815	94.9147	87.6504	101.959	98.567	108.02	93.3326	100.793	99.9732	100.588	B3GALTL_ILMN_1764813
TMEM194A	-1.02466	0.897178	0.976942	156.234	191.515	260.785	164.996	127.051	175.853	194.327	159.4	176.021	242.047	195.802	153.039	178.465	196.963	183.089	TMEM194A_ILMN_3306440
COL16A1	-1.01669	0.825507	0.955299	74.8686	70.9414	70.3765	77.3454	69.7843	66.5349	57.8126	73.3126	66.7673	75.851	62.4668	75.0677	69.7493	71.1285	70.0941	COL16A1_ILMN_1684554
YBX1	-1.14517	0.3454	0.755446	4965.36	4593.9	7000.69	5513.4	3950.74	5076.78	5131.64	5203.48	5304.19	4856.56	5258.22	4163.86	5193.36	4759.55	5084.9	YBX1_ILMN_2124769
UNKOWN_772	-1.06053	0.486319	0.827947	85.8991	85.6142	88.2387	80.6481	72.1838	89.9138	81.9083	84.3538	86.623	77.973	94.3062	73.985	83.9314	82.0881	83.4706	UNKOWN_ILMN_1876189
LOC100134159	1.30464	0.264502	0.7028	1612.12	1596.47	861.892	1713.23	1280.41	1351.68	1258.54	1819.38	1157.32	1688.21	1742.24	1674.65	1405.67	1701.7	1479.68	LOC100134159_ILMN_3244728
ZNF343	1.05043	0.622469	0.884708	122.659	96.7473	140.202	117.167	136.248	125.95	134.525	133.587	124.701	120.582	129.722	123.281	125.754	124.528	125.448	ZNF343_ILMN_1810832
FZD7	1.04325	0.6907	0.910694	156.055	138.795	115.728	160.644	151.45	150.804	202.088	123.976	182.027	166.642	139.419	122.502	153.507	142.854	150.844	FZD7_ILMN_2108823
LOC100132658	1.05165	0.666847	0.901367	232.944	186.514	300.478	227.757	243.933	179.595	240.209	295.304	242.754	206.827	230.932	317.908	238.832	251.889	242.096	LOC100132658_ILMN_3280628
MXD1	1.00498	0.988082	0.997286	369.579	372.713	851.649	343.045	823.441	504.66	378.806	345.755	337.908	410.214	427.099	679.635	480.839	505.649	487.042	MXD1_ILMN_2214678
VRK2	-1.06507	0.622375	0.884708	110.047	102.383	140.448	117.744	118.587	123.004	118.915	109.104	132.922	94.3941	98.2694	141.196	119.239	111.286	117.251	VRK2_ILMN_1750088
FCGR2B	-1.01	0.983465	0.99679	165.917	195.391	637.812	204.216	638.823	173.668	162.302	558.953	174.954	229.338	216.76	403.709	323.559	283.269	313.487	FCGR2B_ILMN_1660027
IDUA	-1.61623	0.0173271	0.295819	178.315	191.042	185.094	177.792	296.247	249.353	249.371	132.03	252.893	102.91	136.248	106.514	212.46	115.224	188.151	IDUA_ILMN_1703041
SPSB2	-1.18849	0.156584	0.600434	165.347	163.31	160.083	184.238	233.478	186.731	213.706	177.47	184.238	123.312	127.454	163.836	185.4	138.201	173.6	SPSB2_ILMN_1787541
CLP1	1.03198	0.726933	0.923591	325.811	279.99	360.296	300.986	354.851	319.822	338.716	288.575	316.474	317.908	359.124	316.398	320.614	331.143	323.246	CLP1_ILMN_1659976
LOC134505	-1.0254	0.792805	0.945085	64.2532	75.9902	82.2286	71.899	83.9483	81.7959	82.0872	64.355	71.6234	69.4711	71.8709	74.5829	75.3534	71.9749	74.5088	LOC134505_ILMN_3281591
ASAH1	-1.07936	0.552469	0.857974	84.2138	81.6058	73.1821	73.2116	83.3758	74.299	97.2674	69.9582	65.6472	63.6722	83.7425	75.0099	78.0845	74.1415	77.0988	ASAH1_ILMN_1655509
UNKOWN_1628	-1.02696	0.782712	0.941996	102.469	93.4704	90.0751	94.5395	73.624	89.7258	83.0863	89.3987	81.6529	117.427	81.9699	82.7553	88.6713	94.0507	90.0162	UNKOWN_ILMN_1892306
LOC643300	1.38757	0.149811	0.593633	118.273	110.821	115.265	127.153	67.9631	101.971	100.686	248.421	93.3238	130.423	139.992	221.06	120.431	163.825	131.279	LOC643300_ILMN_1757278
BCORL1	-1.14035	0.361844	0.766633	106.838	103.467	83.5542	123.619	109.899	93.5391	109.403	74.107	107.187	82.8158	82.5663	91.0884	101.29	85.4902	97.3404	BCORL1_ILMN_1767015
LMNB1	-1.09093	0.296357	0.724721	85.684	92.3214	106.153	98.5351	104.251	95.3049	81.4641	96.1138	70.7109	91.4078	80.8265	87.5411	92.2821	86.5918	90.8595	LMNB1_ILMN_2126706
LOC648921	1.17238	0.341445	0.752947	323.733	310.023	232.569	299.461	275.75	252.035	221.609	366.942	243.17	321.656	304.782	383.67	280.588	336.703	294.617	LOC648921_ILMN_3274790
PCM1	-1.45113	0.100426	0.528438	458.237	465.783	816.36	454.703	478.119	518.586	592.955	419.675	636.133	366.683	417.482	372.482	537.839	385.549	499.766	PCM1_ILMN_1690487
CXCL1	1.39392	0.376711	0.773235	259.506	284.315	272.852	298.377	216.471	590.342	215.769	200.993	185.116	248.421	279.385	785.59	280.416	437.798	319.761	CXCL1_ILMN_1787897
CKS2	-1.09764	0.367817	0.769573	425.539	408.978	672.025	434.604	386.641	359.28	354.319	560.195	332.088	403.477	444.168	493.491	437.074	447.045	439.567	CKS2_ILMN_2072296
LOC728572	1.06581	0.619641	0.883126	69.485	75.9738	92.0514	76.2841	115.37	77.4103	90.451	83.2346	95.4242	77.9161	81.4578	92.698	86.1871	84.024	85.6463	LOC728572_ILMN_3305899
LOC654069	1.01028	0.920484	0.982428	86.6119	84.4293	105.687	85.5584	105.573	96.5638	111.367	96.3863	101.222	97.2851	80.4684	101.8	97.0443	93.1846	96.0793	LOC654069_ILMN_1805726
LOC440927	-1.48093	0.0158563	0.28527	4315.55	3426.56	2760.17	3591	3470.52	3411.23	3168.5	2989.03	3091.04	2051.16	2357.8	2598.33	3358.18	2335.77	3102.57	LOC440927_ILMN_1689712
STARD10	1.00375	0.98095	0.99614	152.257	175.342	133.566	148.394	275.487	166.03	193.563	128.172	199.999	208.131	182.647	94.8594	174.757	161.879	171.537	STARD10_ILMN_1717052
LILRB3	1.51135	0.0826678	0.494172	3166.49	3114.1	1858.29	3188.07	3124.57	2314.98	2250.13	3343.58	2222.19	3749.61	3819.98	4416.54	2731.38	3995.38	3047.38	LILRB3_ILMN_1784884
PLXNC1	1.00638	0.969261	0.994363	209.315	274.589	136.675	222.779	192.381	201.504	192.556	130.942	210.551	181.813	240.429	183.167	196.81	201.803	198.058	PLXNC1_ILMN_2117623
PRPF19	-1.14885	0.237479	0.679546	409.14	392.074	269.771	413.693	477.281	434.604	389.479	372.152	370.5	301.185	287.101	330.05	392.077	306.112	370.586	PRPF19_ILMN_1769545
CENPJ	-1.11233	0.535356	0.850562	82.848	103.355	155.54	109.856	84.4373	117.025	84.4268	98.7053	109.224	98.9203	102.169	95.7525	105.046	98.9474	103.521	CENPJ_ILMN_1661776
SNORA3	-1.0293	0.715218	0.918871	86.4058	83.6347	85.7492	90.2052	62.6756	83.5937	73.1193	89.4752	70.9343	86.32	78.8997	83.4355	80.6437	82.8851	81.204	SNORA3_ILMN_3239108
APOA1BP	-1.31871	0.0690509	0.461463	1068.51	1096.14	674.013	997.924	915.234	1239.3	1241.48	755.988	1322.02	733.247	776.929	604.271	1034.51	704.816	952.087	APOA1BP_ILMN_1729533
LOC644790	-1.10771	0.546833	0.855301	543.96	555.545	693.412	597.614	848.492	410.214	570.345	654.653	549.137	430.144	515.868	694.774	602.597	546.929	588.68	LOC644790_ILMN_3290353
NETO1	-1.08445	0.245001	0.686822	72.3891	69.8706	72.3873	70.6848	69.0922	52.3879	61.9875	70.9172	63.3231	60.3899	65.8628	72.1771	67.0044	66.1433	66.7891	NETO1_ILMN_1684081
PPAP2C	-1.04646	0.547497	0.855553	77.4146	73.6222	78.6789	99.8155	85.4952	73.5786	77.7236	79.5992	67.0658	64.4756	74.2208	81.7711	79.2215	73.4892	77.7884	PPAP2C_ILMN_1675523
AP3S2	-1.00153	0.986743	0.997286	152.186	151.751	145.639	133.163	165.219	143.698	121.121	157.545	122.775	150.181	141.524	157.524	143.677	149.743	145.194	AP3S2_ILMN_1731596
LOC145853	-1.38961	0.0142178	0.277138	343.236	340.557	239.862	300.033	362.411	334.126	383.371	227.552	334.971	222.024	220.952	212.994	318.457	218.657	293.507	LOC145853_ILMN_1655311
ZNF771	1.12053	0.00997257	0.243491	68.816	69.2572	69.5752	75.7371	71.0222	70.7912	74.0417	71.1959	70.6786	73.3916	81.5198	77.9767	71.235	77.6294	72.8336	ZNF771_ILMN_1708632
UBQLN4	1.0681	0.0452854	0.402821	501.599	456.669	459.419	527.732	533.333	549.523	521.361	472.792	505.514	503.067	495.511	514.424	503.105	504.334	503.412	UBQLN4_ILMN_1789349
EPHA8	-1.06391	0.543214	0.853594	109.815	108.252	86.1356	113.501	100.243	86.0944	111.233	104.446	116.038	101.615	91.1407	91.8125	103.973	94.856	101.694	EPHA8_ILMN_1756989
HCST	-1.57735	0.00655861	0.201088	5044.77	4837.53	5053.51	5400.8	5778.23	6269.78	5993.41	7735.74	6212.06	2505.28	3162.1	3966.96	5813.98	3211.45	5163.35	HCST_ILMN_1699931
UNKOWN_3142	-1.1043	0.0885371	0.508674	75.6454	75.9181	71.2327	64.0405	68.6664	63.89	63.6537	72.1918	68.1426	72.4977	65.2974	64.1695	69.2646	67.3216	68.7788	UNKOWN_ILMN_1843384
UNKOWN_2732	-1.09365	0.426007	0.80051	69.6957	71.5947	81.0621	63.8089	64.7109	77.7318	55.8809	71.845	74.0105	72.8738	68.8818	61.6021	70.0378	67.7859	69.4748	UNKOWN_ILMN_1822458
CAPN7	-1.0879	0.569566	0.863443	156.394	155.215	140.966	152.93	112.414	177.122	119.7	110.032	143.634	155.892	156.33	109.054	140.934	140.425	140.807	CAPN7_ILMN_1685022
LOC649169	1.04304	0.631298	0.887682	104.371	109.568	93.1686	103.443	84.5443	92.3614	91.5859	107.615	90.7255	118.763	94.4747	107.754	97.4869	106.997	99.8645	LOC649169_ILMN_1654493
GORASP2	1.11552	0.141222	0.58538	669.579	598.079	559.445	598.321	507.271	551.899	559.607	662.032	552.231	676.11	661.554	695.298	584.274	677.654	607.619	GORASP2_ILMN_1748018
PCIF1	-1.12758	0.280881	0.714331	97.3761	95.281	84.1322	96.3391	156.349	131.151	136.082	81.2197	151.613	79.5105	95.4015	71.78	114.394	82.2307	106.353	PCIF1_ILMN_2232368
LOC100128899	1.03038	0.828554	0.956128	118.369	108.698	100.215	112.101	84.2386	109.156	101.175	147.075	75.68	125.471	94.6847	118.73	106.301	112.962	107.966	LOC100128899_ILMN_3269484
LOC728086	-1.06493	0.410363	0.791275	77.5586	74.5191	72.825	88.6255	78.6422	64.2414	67.5711	74.6335	78.6215	69.1097	69.1675	72.9077	75.2487	70.3949	74.0352	LOC728086_ILMN_3235982
MCMDC1	1.06125	0.329307	0.742405	67.0389	63.3791	71.5221	70.6981	60.0355	69.1675	62.4108	72.8	70.0501	69.4501	74.6506	70.058	67.4558	71.3862	68.4384	MCMDC1_ILMN_1800181
LOC653080	-1.27688	0.0641187	0.45244	117.412	108.551	104.958	97.9977	120.96	106.773	127.033	80.0943	137.16	88.5264	85.738	84.6572	111.215	86.3072	104.988	LOC653080_ILMN_1813191
LOC652607	1.05255	0.526569	0.846928	83.6615	75.7168	77.6996	90.2579	91.2317	83.3945	75.5611	102.117	83.5769	85.9858	74.5251	89.5636	84.8019	83.3582	84.4409	LOC652607_ILMN_1766196
ZNF674	1.10525	0.365613	0.768415	15355.9	14416	11542.9	14154.5	11027.7	12962.3	13124	15974.6	13375	16142.8	14470	14768.9	13548.1	15127.2	13942.9	ZNF674_ILMN_3237839
CRLS1	1.18037	0.0955276	0.520709	1343.41	1356.01	1359.45	1266.11	1118.54	1592.76	1353.73	1192.99	1430.46	1618.74	1638.01	1536.02	1334.83	1597.59	1400.52	CRLS1_ILMN_1737685
LOC441896	-1.15747	0.0395658	0.385713	88.8656	90.9937	91.2409	93.9373	75.0466	78.2199	85.9709	100.263	79.0143	73.4433	80.3481	80.6262	87.0613	78.1392	84.8308	LOC441896_ILMN_3284003
CCDC21	1.19763	0.387705	0.777578	240.757	212.404	144.36	262.132	149.535	193.172	155.192	213.754	150.785	237.505	232.287	229.853	191.343	233.215	201.811	CCDC21_ILMN_1812489
ESR2	1.08356	0.346509	0.756461	60.4218	73.344	70.4735	69.8	57.9498	70.9368	79.2076	69.1934	68.188	77.3601	69.2091	74.2093	68.835	73.5928	70.0244	ESR2_ILMN_2390457
GABBR1	-1.38116	0.0559359	0.435091	72.1971	82.0778	107.945	72.4243	87.5985	97.8291	88.6948	73.5225	94.8977	67.1975	63.3811	57.0044	86.3541	62.5277	80.3975	GABBR1_ILMN_2395375
AFF1	1.229	0.0545544	0.431736	71.3333	65.4755	60.2299	68.7679	55.5723	73.0411	67.1739	69.1781	63.5204	80.5879	89.8072	72.1531	66.0325	80.8494	69.7367	AFF1_ILMN_1673119
ACSL3	1.30977	0.0446707	0.401809	187.876	181.683	220.252	157.896	171.309	183.436	179.02	242.527	163.91	261.727	267.292	241.469	187.545	256.829	204.866	ACSL3_ILMN_1666096
AMAC1L3	-1.01454	0.761927	0.936276	95.2222	92.1608	73.3291	84.9564	84.8347	95.3633	94.2536	83.8402	84.77	94.7824	85.7876	75.7889	87.6367	85.453	87.0908	AMAC1L3_ILMN_3246673
TXN	1.43389	0.102839	0.532193	13296	13296	8747.06	12542.7	8010.69	10256.3	11403.3	7467.94	11542.9	19703.3	19124.1	12098.6	10729.2	16975.3	12290.7	TXN_ILMN_2038776
THEG	1.00065	0.993003	0.998916	76.8223	71.1553	71.8733	80.3111	71.0087	68.5079	76.4469	65.7263	81.8752	77.81	74.1673	68.2127	73.7475	73.3967	73.6598	THEG_ILMN_1722789
ABCC3	1.85746	0.00591502	0.19244	1394.91	1533.4	1379.89	1617.77	1379.89	1436.73	1697.15	1102.71	1547.73	3380.99	2989.03	1871.59	1454.47	2747.21	1777.65	ABCC3_ILMN_1677814
UNKOWN_774	1.06967	0.492173	0.830681	98.5256	81.2119	108.047	79.1874	87.4092	100.243	107.674	111.358	103.052	97.6679	89.5254	121.013	97.412	102.736	98.7429	UNKOWN_ILMN_1908996
EPS8	-1.24013	0.109334	0.544086	72.9685	77.8016	84.4293	57.4881	75.5518	66.9332	59.7278	79.7438	68.3403	69.3805	54.105	66.9492	71.4427	63.4782	69.4516	EPS8_ILMN_1651699
PPAN-P2RY11	-1.06986	0.565315	0.86088	81.9959	69.0978	76.26	79.3851	101.691	80.2296	76.857	74.2856	74.7455	61.3845	66.7088	86.1659	79.3941	71.4197	77.4005	PPAN-P2RY11_ILMN_2060105
LOC401817	1.06974	0.358464	0.764478	70.8431	76.9893	75.3952	69.0152	89.5558	72.5441	76.0201	84.1409	76.1153	78.2287	77.4348	83.1016	76.7354	79.5884	77.4487	LOC401817_ILMN_3274586
PANK3	1.07087	0.452349	0.81203	129.228	112.274	154.411	135.176	97.8377	127.302	123.938	143.083	113.725	120.885	149.144	152.596	126.331	140.875	129.967	PANK3_ILMN_2195665
DDX23	-1.05617	0.558647	0.859483	309.544	318.783	255.593	298.091	272.615	334.691	383.252	282.718	368.31	322.585	241.336	274.983	313.733	279.635	305.209	DDX23_ILMN_1784218
TMEM49	1.13624	0.181525	0.624149	1460.4	1510.71	1595.93	1529.94	1278.17	1534.24	1358.73	1383.38	1453.43	1935.14	1810.33	1474.36	1456.1	1739.94	1527.06	TMEM49_ILMN_1692754
RPL23AP7	-1.07815	0.355098	0.762012	487.458	425.218	436.543	462.386	392.347	350.392	418.804	413.362	413.45	442.762	405.11	402.522	422.218	416.798	420.863	RPL23AP7_ILMN_2222750
LSM8	1.25946	0.0558734	0.434944	106.11	112.914	135.504	114.97	114.917	115.071	105.255	146.088	93.1163	153.797	144.891	145.554	115.994	148.08	124.016	LSM8_ILMN_1805590
B3GNTL1	-1.10238	0.48736	0.828373	91.0884	84.0186	91.6878	81.8752	128	101.892	99.4865	92.4332	106.04	75.2426	72.2659	96.3302	97.3913	81.2795	93.3634	B3GNTL1_ILMN_1702817
UNKOWN_1897	-1.06615	0.236612	0.678773	77.5387	73.7668	72.334	71.4477	76.6008	68.3169	66.845	67.6894	59.6767	69.325	72.7669	67.677	70.4684	69.923	70.3321	UNKOWN_ILMN_1866491
CHMP7	-1.07826	0.418776	0.79646	128.8	99.8775	128.889	99.855	121.096	110.966	99.0367	94.4085	99.406	106.536	117.896	105.303	109.148	109.912	109.339	CHMP7_ILMN_1795933
LOC148413	-1.07533	0.746177	0.931258	691.308	585.847	395.955	598.079	591.226	478.233	465.783	704.031	414.981	413.45	482.479	646.502	547.271	514.144	538.989	LOC148413_ILMN_3244323
LOC440993	1.2501	0.307596	0.730115	138.441	141.994	103.505	148.62	97.7453	116.593	108.37	104.738	126.739	208.62	183.959	103.575	120.75	165.384	131.908	LOC440993_ILMN_1765032
RFWD3	1.04707	0.822888	0.954248	336.089	326.642	280.714	353.314	180.027	268.251	197.057	370.288	192.681	312.894	337.007	335.491	278.341	328.464	290.871	RFWD3_ILMN_1687107
ZNF276	-1.08818	0.338257	0.74986	91.1634	82.9473	89.4545	73.2643	107.249	90.4773	78.4335	79.3109	84.5719	82.763	82.6892	76.7059	86.3192	80.7193	84.9192	ZNF276_ILMN_1721339
AKR1D1	1.08809	0.246554	0.688417	64.5676	60.8235	67.4661	67.4535	67.6062	63.9591	67.0353	57.9755	75.7772	69.1873	70.9285	69.5538	65.8516	69.8899	66.8611	AKR1D1_ILMN_1692661
CRSP6	-1.18879	0.101355	0.529955	83.472	81.4687	126.49	85.4769	85.4256	87.2653	77.3803	89.9407	83.7384	76.0326	76.1623	88.4171	88.962	80.204	86.7725	CRSP6_ILMN_1730329
SIRT7	1.02762	0.846535	0.961242	186.897	160.049	85.0587	136.116	151.207	159.426	172.029	145.061	173.932	157.372	138.548	126.634	152.197	140.851	149.361	SIRT7_ILMN_2077858
LOC285501	1.04538	0.399703	0.784689	72.1699	74.5765	74.0403	84.9413	73.5532	71.0291	76.3467	76.8186	64.9105	77.1118	74.7027	79.0309	74.2651	76.9485	74.936	LOC285501_ILMN_3245954
CPNE1	1.15441	0.0637123	0.451774	72.5336	87.7408	81.6058	89.7196	83.8508	93.0081	81.6791	91.7683	95.4491	90.3646	87.4948	101.057	86.3728	92.972	88.0226	CPNE1_ILMN_2276000
UNKOWN_2776	1.08732	0.287663	0.71806	71.1026	75.4726	65.7726	68.8668	59.4359	65.5981	59.791	68.4421	73.3358	75.9036	84.1146	71.0648	67.5353	77.0277	69.9084	UNKOWN_ILMN_1849653
E2F5	-1.00198	0.986025	0.997286	75.8489	81.8147	130.148	85.9902	76.6706	87.2617	75.8562	101.761	73.3594	95.4854	71.8376	117.046	87.6345	94.7897	89.4233	E2F5_ILMN_1782551
ANKRD10	-1.29109	0.172996	0.615976	117.233	149.518	257.491	113.052	115.924	115.891	121.142	117.966	134.193	111.898	124.347	150.724	138.045	128.989	135.781	ANKRD10_ILMN_1711828
C9ORF78	1.23436	0.0221497	0.318439	1212.82	1077.25	1126.43	1356.01	955.972	1032.84	1199.05	1370.55	1159.02	1476.04	1282.65	1462.08	1165.55	1406.92	1225.89	C9orf78_ILMN_1697166
NAIF1	-1.05831	0.377202	0.773501	80.9543	78.0108	94.0502	90.0783	93.3755	95.4381	92.532	82.5061	83.9917	87.5852	72.3304	79.0987	87.8819	79.6715	85.8293	NAIF1_ILMN_3245620
LOC645726	1.2015	0.0307552	0.355663	65.5135	62.7712	75.3882	68.8494	76.7443	67.126	67.8957	79.6655	77.219	79.6503	73.7759	91.5093	71.2414	81.6452	73.8424	LOC645726_ILMN_3276822
IFRD1	1.42185	0.0996585	0.527454	160.329	156.784	264.276	142.404	209.427	205.144	148.743	208.688	163.418	256.772	239.801	310.126	184.357	268.9	205.493	IFRD1_ILMN_1667561
CGI-96	1.52732	0.11566	0.553214	189.553	163.418	78.2333	182.749	157.451	189.814	222.683	250.954	227.407	185.959	193.235	240.274	184.696	206.489	190.144	CGI-96_ILMN_1656521
KCNG2	-1.00176	0.979511	0.995981	87.896	71.5151	66.1198	70.8472	66.6566	67.5952	82.1741	75.4124	69.1294	74.9545	70.8726	77.8271	73.0384	74.5514	73.4167	KCNG2_ILMN_1735062
GRIP2	1.07899	0.10068	0.528895	90.404	65.3512	69.1697	72.405	69.6252	84.7189	102.844	85.3724	76.9724	96.5097	75.5504	70.4042	79.6514	80.8215	79.9439	GRIP2_ILMN_1686416
INO80B	1.12676	0.518162	0.84306	150.857	138.704	83.3884	151.751	136.038	122.191	111.21	140.468	121.063	125.148	132.178	150.894	128.408	136.073	130.324	INO80B_ILMN_1779040
CMAS	1.40306	0.00317022	0.158197	501.524	513.084	735.315	550.119	410.709	523.438	481.589	566.156	487.57	818.11	704.577	906.656	529.945	809.781	599.904	CMAS_ILMN_1714082
DNAJC13	-1.14055	0.477587	0.823275	484.438	423.142	523.536	440.628	294.653	408.027	310.023	355.511	311.044	534.894	458.766	294.76	394.556	429.473	403.285	DNAJC13_ILMN_1752281
UNKOWN_1472	1.16132	0.260811	0.699828	74.208	66.3003	72.4943	79.9457	65.9368	60.9449	88.6504	82.9166	60.7254	75.8298	93.5755	78.7256	72.458	82.7103	75.0211	UNKOWN_ILMN_1885944
POLR2F	-1.08864	0.493265	0.831113	1799.26	1695.98	1325.31	1582.48	2458.01	2009.19	2044.69	1757.24	1824.23	1411.41	1380.64	1608.61	1832.93	1466.88	1741.42	POLR2F_ILMN_1745885
ASNSD1	1.07349	0.645048	0.893582	745.146	662.903	1239.3	658.03	596.261	753.143	730.146	825.633	764.464	825.099	983.354	933.335	775.003	913.929	809.735	ASNSD1_ILMN_2221673
ARL6IP6	1.00656	0.936634	0.987296	463.973	447.319	380.361	420.283	453.432	403.477	459.212	336.24	468.404	512.492	433.761	362.152	425.856	436.135	428.425	ARL6IP6_ILMN_1797964
MGC70863	1.0027	0.972821	0.995041	126.423	121.625	123.863	124.24	92.251	103.575	125.894	116.053	120.751	137.468	121.264	115.181	117.186	124.638	119.049	MGC70863_ILMN_1654823
LOC652491	1.12643	0.374481	0.773235	73.7339	76.6651	63.9631	65.393	69.4183	74.4051	64.5651	93.4462	67.2391	92.1115	78.8458	71.1563	72.0921	80.7045	74.2452	LOC652491_ILMN_1777805
RNF40	-1.02642	0.860476	0.966829	373.185	407.931	197.446	420.21	735.576	415.89	462.762	297.726	454.009	319.822	342.403	253.829	418.304	305.352	390.066	RNF40_ILMN_1808712
LOC649841	-1.09908	0.609358	0.879147	147.483	161.535	162.15	124.992	69.0708	129.654	202.358	180.48	201.561	129.378	117.158	191.958	153.254	146.164	151.482	LOC649841_ILMN_1697377
MGC16169	-1.18159	0.267358	0.70373	176.365	179.595	318.17	168.879	190.13	190.189	174.331	211.853	180.828	173.641	175.555	200.402	198.926	183.199	194.995	MGC16169_ILMN_1769601
PDCD7	1.07624	0.0582017	0.437248	9389.16	9827.02	8431.61	10225.3	11403.3	11251.7	11279.9	10526.9	11704.5	10422	9586.58	9706.29	10448.8	9904.97	10312.9	PDCD7_ILMN_2148290
OSBPL7	-1.1495	0.346822	0.756798	79.3744	81.6244	104.525	80.2532	132.787	92.3089	89.2813	107.771	126.082	71.8055	76.5458	81.1183	99.3341	76.4898	93.6231	OSBPL7_ILMN_1720865
CYP20A1	-1.03329	0.693629	0.911729	275.577	249.739	311.838	246.296	293.762	289.117	333.178	310.815	311.305	259.506	293.529	255.383	291.292	269.473	285.837	CYP20A1_ILMN_2391333
AHSA1	-1.00975	0.90043	0.977476	739.313	925.421	686.543	868.895	953.794	809.183	802.566	762.488	778.231	693.219	788.357	834.84	814.048	772.138	803.571	AHSA1_ILMN_1703617
LOC644096	-1.015	0.648842	0.894559	78.0283	72.471	70.4392	75.5796	69.3768	76.0568	75.2022	69.2352	73.7934	78.3809	71.0306	68.4183	73.3536	72.6099	73.1677	LOC644096_ILMN_1805720
RUNX1	-1.02615	0.714329	0.918469	385.896	365.704	405.157	405.836	299.827	398.112	310.195	265.689	282.115	406.581	338.291	384.73	346.503	376.534	354.011	RUNX1_ILMN_1801504
DCUN1D5	1.22182	0.165683	0.608298	550.799	678.717	921.781	661.205	555.737	694.304	574.692	977.375	612.613	663.545	788.715	1200.97	691.914	884.412	740.038	DCUN1D5_ILMN_1726839
SOD2	3.54651	2.54e-06	0.0168671	4226.5	4447.26	2866.75	4355.54	5819.36	5304.19	3702.95	2074.8	3640.04	13749.2	16910.1	10337.5	4048.6	13665.6	6452.85	SOD2_ILMN_2336781
C7ORF68	1.06962	0.713287	0.918201	153.849	147.192	143.462	162.379	199.032	119.621	143.296	195.391	109.376	141.73	139.864	200.557	152.622	160.717	154.646	C7orf68_ILMN_1659990
DUSP13	1.02005	0.801967	0.9489	88.1922	84.3078	83.9974	80.6844	87.3899	85.6301	77.3709	98.2694	80.2778	90.5539	92.3272	79.286	85.1244	87.389	85.6906	DUSP13_ILMN_1785592
ATP5D	-1.11126	0.479294	0.824649	1314.54	1428.27	1121.64	1403.14	3250.19	2044.69	2233.83	1276.41	2290.65	1129.11	1296.11	1048.55	1818.15	1157.92	1653.09	ATP5D_ILMN_1653599
C6ORF218	-1.08519	0.179923	0.622895	73.7268	79.7004	76.3345	67.5814	61.8369	69.4367	65.4612	73.9963	64.8252	72.6655	72.8399	66.3115	70.3222	70.6056	70.393	C6orf218_ILMN_1665824
KRTAP10-11	-1.05057	0.316093	0.734732	98.7924	96.8578	103.313	104.251	100.778	93.3982	101.676	98.6343	96.3039	92.5661	86.1272	106.942	99.3339	95.2118	98.3034	KRTAP10-11_ILMN_1776412
LOC730173	-1.19795	0.0560112	0.435337	106.599	97.7955	89.972	102.521	94.9516	98.0193	101.527	89.0328	97.9469	71.5662	91.5322	83.288	97.5962	82.1288	93.7293	LOC730173_ILMN_3303101
TMEM170B	-1.68253	0.000108793	0.0461467	333.954	305.428	371.651	331.49	289.436	306.682	364.935	313.97	344.627	205.438	194.865	198.805	329.13	199.703	296.773	TMEM170B_ILMN_3236428
ZFAND5	1.19621	0.42773	0.800603	2456.93	2667.31	4694.65	2356.51	4078.51	2844.03	2615	2443.49	3010.68	3819.98	4215.44	3270.08	3018.57	3768.5	3206.05	ZFAND5_ILMN_1795228
HSDL1	-1.10432	0.350348	0.759127	102.785	98.1155	144.413	88.7766	92.7314	100.778	99.8269	102.37	101.915	100.338	106.167	101.516	103.523	102.674	103.311	HSDL1_ILMN_2112755
TRPT1	-1.00491	0.985149	0.997202	639.444	602.499	386.048	671.092	335.573	366.337	350.312	694.774	365.531	485.368	460.898	655.143	490.179	533.803	501.085	TRPT1_ILMN_2364674
STX17	-1.20757	0.0604505	0.443067	87.4435	91.1269	89.0545	90.2264	78.0429	90.1425	100.097	77.4103	97.3364	86.0883	71.3262	65.6309	88.9867	74.3484	85.3272	STX17_ILMN_1750896
LOC100132444	1.45451	0.00491907	0.180692	103.776	124.405	124.405	108.078	134.902	107.567	92.3214	103.588	101.211	191.042	167.079	154.837	111.139	170.986	126.101	LOC100132444_ILMN_3213640
PDGFRL	1.20492	0.0165121	0.288253	74.5697	68.0771	69.2336	82.5503	91.4287	76.7792	79.302	82.4737	72.9925	84.96	87.0087	83.173	77.4897	85.0472	79.3791	PDGFRL_ILMN_1680339
CGB	1.02385	0.751337	0.932959	71.9069	75.3753	72.2351	73.9749	82.3679	64.4508	63.4626	80.5261	85.4105	74.8748	71.2192	78.8006	74.4122	74.9649	74.5504	CGB_ILMN_2153029
MFN2	-1.01764	0.9262	0.984459	592.211	522.07	504.976	581.295	247.038	495.511	496.36	532.964	445.298	552.059	531.42	504.976	490.858	529.485	500.515	MFN2_ILMN_1651385
PEX10	1.12068	0.262281	0.700637	88.9397	84.3753	71.1844	86.9258	66.1334	90.0819	96.0344	82.9791	95.5015	89.6955	90.3473	92.7808	84.6839	90.9412	86.2483	PEX10_ILMN_2315289
C12ORF26	1.06884	0.392086	0.780102	223.276	236.357	258.285	212.926	174.533	149.313	152.712	258.496	168.879	223.887	248.484	299.171	203.864	257.181	217.193	C12orf26_ILMN_1745497
SHMT1	-1.74721	0.0159367	0.285457	398.337	359.033	354.002	368.734	191.747	262.926	237.242	490.198	224.683	196.595	173.738	277.899	320.767	216.077	294.594	SHMT1_ILMN_1811933
CCL21	1.112	0.0505051	0.42287	69.5094	73.0734	65.0718	66.8591	69.1476	81.0095	79.5218	74.4988	79.9928	81.1747	73.5946	76.075	73.1871	76.9481	74.1274	CCL21_ILMN_1677505
REPS2	-1.51497	0.000384835	0.070386	85.8645	97.297	114.189	90.9667	85.8383	89.3706	82.0125	103.332	87.8763	60.8401	68.4129	65.9173	92.9719	65.0568	85.9931	REPS2_ILMN_1766425
CENTG3	-1.21842	0.383125	0.774486	537.836	578.325	600.67	664.676	718.608	650.551	883.83	358.372	905.606	498.092	521.513	397.641	655.386	472.415	609.643	CENTG3_ILMN_1795918
AXUD1	1.13559	0.672159	0.903687	460.458	488.749	230.665	455.303	304.018	468.938	287.068	463.784	288.918	385.454	330.637	596.479	383.1	437.523	396.706	AXUD1_ILMN_1703123
ISG20	1.00562	0.978724	0.995981	376.483	421.96	279.609	443.623	314.334	382.993	224.217	419.123	233.821	318.831	306.609	462.08	344.018	362.507	348.64	ISG20_ILMN_1659913
LOC728843	-1.05783	0.625486	0.885714	166.719	157.451	205.343	146.697	187.748	181.333	153.724	201.956	161.628	150.804	162.673	185.625	173.622	166.367	171.808	LOC728843_ILMN_3305397
NDUFA7	-1.11547	0.121016	0.559243	639.181	619.707	729.242	610.572	703.687	588.901	622.191	702.78	612.983	595.824	576.891	605.474	647.694	592.73	633.953	NDUFA7_ILMN_1675239
RBP1	-1.39394	0.0191663	0.306878	80.4443	93.3535	91.7861	83.1311	71.7334	88.7261	92.3433	80.2943	111.975	65.2026	59.2527	65.8712	88.1985	63.4422	82.0094	RBP1_ILMN_1656837
ACSL6	1.10616	0.0229692	0.31961	66.7725	69.0362	65.0327	71.7322	75.0968	65.4982	64.5967	67.289	68.017	76.2162	75.569	70.4475	68.1191	74.0776	69.6087	ACSL6_ILMN_1737418
ZDHHC8	-1.09911	0.604704	0.877016	1736.94	1732.42	1283.19	1557.43	1223.09	1298.79	1167.89	1976.94	1091.87	1314.54	1231.55	1796.27	1452.06	1447.45	1450.91	ZDHHC8_ILMN_1789492
FBXL15	-1.43777	0.0148487	0.279531	325.325	340.302	258.01	369.804	375.998	400.266	389.216	249.597	412.237	204.054	219.002	215.059	346.75	212.705	313.239	FBXL15_ILMN_1663379
MRPS27	-1.06382	0.723665	0.922168	396.245	358.962	717.834	387.529	334.691	519.145	422.256	432.534	391.666	449.789	411.635	458.05	440.096	439.825	440.028	MRPS27_ILMN_1711414
CHCHD7	1.11671	0.302289	0.72758	201.441	218.464	271.05	233.875	165.742	227.65	229.199	240.903	246.109	253.603	257.249	254.618	226.048	255.157	233.325	CHCHD7_ILMN_1744138
NME3	-1.31276	0.0655225	0.453652	493.12	505.357	455.303	505.357	652.843	470.812	473.59	585.162	464.371	321.303	339.146	460.251	511.768	373.567	477.218	NME3_ILMN_1669456
TAP1	1.1438	0.26161	0.700155	2136.43	2080.82	1762.04	2193.24	1839.2	2198.39	1554.93	1820.66	1520.96	2532.74	2485.99	1861.58	1900.74	2293.44	1998.92	TAP1_ILMN_1751079
PXN	-1.02288	0.887314	0.974628	97.7114	98.1093	135.012	108.252	146.308	107.869	145.658	104.362	124.58	105.12	95.5102	120.453	118.651	107.028	115.746	PXN_ILMN_1684440
MYO1D	-1.24048	0.108707	0.543214	91.1698	111.058	84.7088	87.4948	82.2109	85.8484	116.826	76.3804	106.001	77.0065	71.9523	81.0926	93.5219	76.6838	89.3124	MYO1D_ILMN_1805999
PPPDE1	-1.24609	0.281892	0.714513	359.877	391.793	608.971	316.854	266.929	470.025	437.991	327.512	373.474	345.279	339.838	378.194	394.825	354.437	384.728	PPPDE1_ILMN_1660840
SF3B4	-1.12223	0.443581	0.808359	840.305	799.168	580.563	768.354	1481.08	1638.01	1627.55	767.128	1612.12	639.075	738.827	584.23	1123.81	654.044	1006.37	SF3B4_ILMN_1722648
UGCG	1.85559	0.162503	0.604527	689.758	558.953	207.836	660.124	297.726	436.886	608.649	249.193	595.824	1177.4	1094.07	397.43	478.327	889.635	581.154	UGCG_ILMN_1736939
LOC100128775	-1.07738	0.488128	0.82855	145.772	135.012	152.257	129.495	86.0441	110.911	100.537	172.533	114.424	132.249	117.608	154.059	127.443	134.639	129.242	LOC100128775_ILMN_3271179
SPNS1	1.53357	0.332782	0.745097	1527.87	1546.91	411.921	1602.81	933.335	929.791	802.898	1247.1	948.255	1989.99	1519.2	1161.53	1105.65	1556.91	1218.47	SPNS1_ILMN_1681016
EML3	1.24037	0.354883	0.761842	678.106	619.43	542.584	682.252	502.793	449.609	413.87	1003.21	391.437	659.361	631.204	1045.01	587.032	778.526	634.906	EML3_ILMN_1772644
BPNT1	1.13769	0.438468	0.80617	110.789	136.222	84.4898	113.082	106.228	124.199	102.702	148.46	117.384	120.225	112.293	139.078	115.951	123.866	117.929	BPNT1_ILMN_1712718
EPB41L4A	1.17074	0.313595	0.73284	148.314	127.521	105.757	158.373	130.624	123.714	153.452	120.085	118.868	168.214	172.297	110.744	131.856	150.418	136.497	EPB41L4A_ILMN_1791867
GAS2L1	-1.01895	0.862768	0.967912	79.1126	76.7452	87.385	87.57	125.311	91.4563	86.8209	79.4413	81.9806	72.7073	78.2255	88.175	88.4247	79.7026	86.2442	GAS2L1_ILMN_1724059
RBPJ	1.26065	0.055088	0.433913	73.5841	70.9822	54.9233	68.35	87.9432	91.7503	82.5821	73.9645	82.9322	71.4884	91.5729	87.795	76.3347	83.6188	78.1557	RBPJ_ILMN_1726913
C9ORF46	1.55812	0.00676571	0.204013	856.666	957.027	867.715	879.108	1416.31	992.105	1335.97	875.313	1296.11	1613.95	1568.09	1063.24	1052.93	1415.09	1143.47	C9orf46_ILMN_1709043
RWDD2B	-1.03526	0.751281	0.932947	85.5005	73.9094	95.0627	73.8354	97.6255	92.8385	85.106	95.0092	77.6035	78.2762	76.5907	90.3068	86.2768	81.7245	85.1387	RWDD2B_ILMN_1698233
NBEAL2	1.18287	0.213758	0.656589	221.561	177.542	169.517	167.079	240.583	163.542	169.103	161.049	144.241	237.565	219.666	211.484	179.358	222.905	190.244	NBEAL2_ILMN_1660629
MRPL18	-1.24845	0.0229913	0.319634	1971.02	1773.48	1873.79	1855.57	1202.62	1465.75	1705.19	1945.86	1435.97	1403.14	1368.83	1752.63	1692.14	1508.2	1646.16	MRPL18_ILMN_1804479
UNKOWN_1623	-1.09194	0.292224	0.72143	104.831	109.302	123.41	101.146	107.487	108.73	114.374	96.5347	112.823	116.956	101.582	91.418	108.738	103.319	107.383	UNKOWN_ILMN_1901616
HSFYP1	1.01494	0.854343	0.964395	106.395	107.869	76.3223	93.1011	94.8509	92.8696	95.5953	82.1032	82.4774	107.585	93.9783	90.5761	92.3982	97.3796	93.6436	HSFYP1_ILMN_3239912
CEBPD	-3.17635	0.00236526	0.144424	1072.01	1065.64	1232.76	947.48	1823.26	1365.89	1958.12	1090.58	1895.75	274.452	358.541	446.584	1383.5	359.859	1127.59	CEBPD_ILMN_1782050
UNKOWN_277	-1.11584	0.262788	0.701223	78.4674	74.4381	76.3264	75.9599	54.2103	69.3985	67.9727	81.1479	84.1409	67.8116	67.1315	70.4887	73.5624	68.4773	72.2912	UNKOWN_ILMN_1913480
BNIP1	1.04362	0.79008	0.944352	119.465	121.19	102.844	121.334	74.4946	139.864	145.512	141.637	148.059	110.51	119.568	128.083	123.822	119.387	122.713	BNIP1_ILMN_1734410
ATG16L2	-1.23	0.188969	0.632882	303.631	326.945	273.788	341.584	251.12	312.726	341.978	233.009	330.05	309.314	247.715	190.62	301.648	249.216	288.54	ATG16L2_ILMN_1664644
CR1	1.12646	0.0809106	0.487763	74.635	83.8138	71.7566	79.2504	75.366	81.2847	80.1835	74.5407	76.455	97.9796	81.483	80.3639	77.4762	86.6088	79.7594	CR1_ILMN_2388112
C15ORF52	1.04623	0.908687	0.979406	496.552	563.882	183.405	545.462	228.427	292.827	366.802	215.483	442.411	489.509	460.997	260.604	370.584	403.703	378.864	C15orf52_ILMN_1775330
CARS	-1.18268	0.238455	0.680454	95.2361	74.6881	121.867	73.3514	86.0661	91.1803	84.2338	86.0767	90.2135	74.834	84.6856	82.6856	89.2126	80.7351	87.0932	CARS_ILMN_1696066
THAP1	1.22358	0.0979439	0.523875	166.975	180.203	141.021	147.315	142.137	148.691	133.826	181.957	134.774	195.901	206.998	191.69	152.989	198.197	164.291	THAP1_ILMN_1788988
LOC649580	1.05125	0.401087	0.784886	68.5697	69.0913	70.5874	73.3126	78.0191	72.8352	62.5181	73.2707	57.7797	70.2281	68.7782	80.4335	69.5537	73.1466	70.452	LOC649580_ILMN_1660307
KIAA2010	-1.10882	0.564278	0.860707	420.127	426.816	570.119	369.709	271.885	500.877	305.163	329.394	345.606	452.025	455.892	363.9	393.299	423.939	400.959	KIAA2010_ILMN_1803254
RGS1	1.88585	0.195547	0.638033	202.511	200.359	98.815	188.439	98.6804	147.859	206.13	93.9927	161.233	555.362	530.942	91.1966	155.335	392.5	214.627	RGS1_ILMN_1656011
ACADS	-1.06692	0.721503	0.921158	168.627	140.574	90.5999	178.612	134.774	160.083	164.933	110.496	198.494	138.494	134.387	95.0092	149.688	122.63	142.924	ACADS_ILMN_1795104
UBN2	-1.23658	0.0452695	0.402821	180.654	154.382	197.219	154.994	179.861	164.242	175.315	167.9	185.991	127.001	148.442	154.299	173.395	143.247	165.858	UBN2_ILMN_1685855
S100A4	-2.15681	0.000297821	0.0645365	16468.9	15355.9	16214.9	16142.8	13976	17591.3	16086.3	17465.3	17231.8	6015.03	7361.49	9229.82	16281.5	7535.45	14095	S100A4_ILMN_1684306
CWF19L2	-1.11295	0.541907	0.853087	217.358	210.551	342.831	170.78	249.887	231.098	227.44	197.909	235.719	225.72	233.101	216.308	231.508	225.043	229.892	CWF19L2_ILMN_1668498
GIMAP2	-1.35088	0.0118394	0.259659	128.53	139.097	156.83	155.047	120.94	110.084	102.823	179.544	104.332	83.288	104.207	131.045	133.025	106.18	126.314	GIMAP2_ILMN_2135272
NMNAT3	-1.0361	0.69649	0.912533	85.1441	96.594	112.662	103.79	67.6687	77.2655	81.0853	113.335	79.2045	94.4147	92.6684	95.215	90.75	94.0994	91.5873	NMNAT3_ILMN_2153485
LOC402269	1.03636	0.506511	0.838617	65.2232	82.7024	72.3044	70.7053	72.6515	74.6265	67.8229	68.409	75.1724	74.1588	75.4609	77.576	72.1797	75.7319	73.0678	LOC402269_ILMN_3250606
PICALM	1.23697	0.141191	0.58538	88.4235	81.9288	62.8555	90.7662	67.8687	97.5285	68.5778	84.5536	76.3144	103.042	88.3932	94.622	79.8686	95.3525	83.7396	PICALM_ILMN_1778709
LOC652481	1.21634	0.609809	0.879307	486.093	486.451	288.011	538.236	130.423	367.356	387.695	597.614	361.56	553.738	509.252	434.604	404.827	499.198	428.419	LOC652481_ILMN_1708605
UNKOWN_528	-1.14671	0.299491	0.726505	268.197	289.436	541.718	281.007	201.956	249.767	210.188	308.288	230.983	256.07	308.406	353.129	286.838	305.868	291.595	UNKOWN_ILMN_1886493
LOC645173	1.00503	0.971352	0.994857	2374.65	2290.65	1980.17	2488.14	3226.72	1878.26	2390.63	2956.65	2378.87	2128.39	2200.67	2334.43	2440.53	2221.16	2385.69	LOC645173_ILMN_3211132
LRRFIP1	-1.01433	0.967185	0.99396	704.427	642.677	866.455	752.701	2306.45	799.168	1920.46	741.436	1943.96	745.376	771.761	653.392	1186.42	723.51	1070.69	LRRFIP1_ILMN_2214997
CCDC9	-1.01938	0.602799	0.876641	78.1187	80.9215	73.7948	74.6026	73.7071	86.3967	81.7019	74.8703	81.6912	80.0549	75.5151	72.8479	78.4228	76.1393	77.8519	CCDC9_ILMN_1719190
LOC100170939	-1.31684	0.020304	0.311223	143.432	126.771	139.713	132.659	153.601	152.846	141.408	162.192	112.229	103.54	95.9573	111.975	140.539	103.824	131.36	LOC100170939_ILMN_3238814
LOC100129674	-1.1114	0.392494	0.780484	86.8589	71.1162	113.582	100.933	87.4779	84.4587	79.6408	77.4378	86.5716	72.2521	88.4359	79.9842	87.564	80.2241	85.729	LOC100129674_ILMN_3268717
BTN2A3	-1.27605	0.0207819	0.312449	77.3413	81.2468	72.8667	72.4348	60.0544	63.5433	72.1116	71.7039	64.7256	68.5193	60.3089	53.3269	70.6698	60.7184	68.182	BTN2A3_ILMN_1721813
IQSEC2	-1.30346	0.0265736	0.339043	122.696	114.815	87.6708	106.686	121.39	105.34	111.322	89.2006	117.66	78.4391	81.7221	86.9996	108.531	82.3869	101.995	IQSEC2_ILMN_1658513
UNKOWN_2382	-1.02522	0.684893	0.909525	94.1969	87.4154	86.7954	98.837	100.655	100.945	89.6342	82.4428	94.4682	77.5543	92.0881	92.8696	92.8211	87.504	91.4918	UNKOWN_ILMN_1888935
AKAP8	-1.04803	0.662917	0.900049	219.908	228.687	257.711	240.682	214.91	278.632	264.151	208.62	274.153	211.669	236.643	224.774	243.05	224.362	238.378	AKAP8_ILMN_1741572
TMEM126B	1.1221	0.539128	0.852433	2222.19	2108.29	1816.99	1945.86	1044.64	1787.73	1686.54	2189.57	1565.97	2449.41	2488.14	1973.48	1818.64	2303.68	1939.9	TMEM126B_ILMN_2145518
PSMA4	1.23639	0.00921541	0.23285	2483.9	2187.22	2231.64	2418.68	2283.73	2735.09	2878.56	2610.36	2946.26	3029.29	2507.32	3016.97	2530.6	2851.19	2610.75	PSMA4_ILMN_2198376
ZNF580	1.06158	0.531523	0.848932	69.0034	67.7465	62.9647	67.3367	73.8605	70.2069	53.026	76.9823	63.7509	72.2607	69.7843	69.8317	67.2087	70.6256	68.0629	ZNF580_ILMN_1653310
LOC100132485	1.00405	0.953194	0.99075	78.7861	82.8527	82.4921	94.7542	93.5942	79.5191	75.7495	86.3494	73.719	83.5439	87.5063	74.5571	83.0907	81.8691	82.7853	LOC100132485_ILMN_3241783
UNKOWN_118	-1.01106	0.751639	0.933132	84.0955	88.4906	90.4576	84.1468	89.9486	90.5633	86.3015	83.2227	86.0742	82.0971	88.2336	89.9138	87.0334	86.7482	86.9621	UNKOWN_ILMN_1859160
PARP10	-1.37572	0.111101	0.545795	164.405	170.553	102.043	147.388	356.146	205.048	264.837	98.9203	234.04	112.662	116.225	83.9253	193.709	104.271	171.349	PARP10_ILMN_1721411
PHACS	-1.29141	0.255087	0.694738	133.709	113.277	81.8513	116.801	68.6474	111.575	122.292	71.8011	127.373	87.3109	94.8051	69.5399	105.258	83.8853	99.9151	PHACS_ILMN_2154287
LOC100132510	1.30478	0.467514	0.818927	351.368	322.958	148.289	370.339	132.688	297.23	275.884	159.192	269.955	421.37	397.641	223.086	258.656	347.366	280.833	LOC100132510_ILMN_3280402
ATP5S	-1.16504	0.221449	0.663964	370.5	358.178	246.819	318.896	250.461	308.288	359.598	281.007	343.919	281.601	288.157	255.262	315.296	275.007	305.224	ATP5S_ILMN_1679188
EIF1	1.19033	0.113875	0.550193	3093.92	2881.24	3257	3209.49	3205.71	3238.83	2991.19	2683.53	2811.86	4257.27	4027.8	2855.61	3041.42	3713.56	3209.46	EIF1_ILMN_1803846
CPEB3	-1.29593	0.0874862	0.505962	142.367	137.838	203.651	147.96	184.238	145.422	144.93	136.675	130.756	132.851	123.281	112.114	152.649	122.749	145.174	CPEB3_ILMN_1755954
PSMA2	1.24922	0.142221	0.586388	162.362	188.983	220.679	157.08	249.461	166.889	167.053	217.358	232.076	191.593	232.866	295.873	195.771	240.111	206.856	PSMA2_ILMN_2058512
FBXO9	1.15654	0.497144	0.833773	148.641	150.724	101.635	160.846	76.7523	123.77	149.004	132.053	145.539	160.826	156.314	140.119	132.107	152.419	137.185	FBXO9_ILMN_1717063
LOC100129343	1.07536	0.396765	0.783473	87.7687	65.8613	76.3488	86.4058	85.124	72.5043	82.3679	88.4642	79.0615	81.9571	81.8795	81.7847	80.4341	81.8738	80.794	LOC100129343_ILMN_3181916
RNASE4	-1.50933	0.0141159	0.277138	185.23	228.935	156.935	221.849	289.628	210.932	281.4	157.372	298.77	110.666	153.366	114.038	225.672	126.023	200.76	RNASE4_ILMN_1776602
ZYG11B	-1.1116	0.351845	0.759837	866.029	1068.51	1080.73	961.285	1153.14	962.399	1121.64	774.851	1109.29	937.908	997.108	778.555	1010.87	904.523	984.286	ZYG11B_ILMN_1656676
DDX1	1.03033	0.829929	0.956441	1289.42	1190.04	2244.28	1356.65	1403.88	1374.55	1280.97	1461.46	1423.02	1487.08	1504.21	1683.84	1447.14	1558.37	1474.95	DDX1_ILMN_2182750
KCNMB3	-1.2131	0.0104712	0.248806	110.581	109.442	120.96	95.4539	98.643	112.114	100.571	99.3108	109.327	96.0538	92.1777	92.6146	106.267	93.6154	103.104	KCNMB3_ILMN_1712197
PWWP2A	-1.11798	0.476176	0.822663	88.5877	85.2256	140.737	75.162	102.521	86.623	89.7413	100.302	87.4731	95.8013	84.8391	93.5576	95.1526	91.3993	94.2143	PWWP2A_ILMN_1771403
WASH1	1.08029	0.616475	0.881837	123.281	97.1342	109.403	173.952	136.586	104.261	128.821	126.981	99.5061	95.7889	108.977	158.222	122.214	120.996	121.909	WASH1_ILMN_3245020
C14ORF125	-1.00452	0.9731	0.995044	68.4537	72.785	90.2847	74.1186	110.385	71.2802	75.0648	75.4511	67.2336	75.2402	73.7361	79.9928	78.3397	76.323	77.8355	C14orf125_ILMN_1692588
UNKOWN_1763	-1.01059	0.901381	0.97776	86.7119	74.8114	76.3537	84.1146	79.272	66.9415	83.3945	77.996	73.4356	73.4831	85.169	76.6805	78.1146	78.4442	78.197	UNKOWN_ILMN_1864631
LOC155100	-1.15036	0.0982967	0.524811	83.2091	81.1785	75.5917	67.0934	84.9534	66.9181	58.6698	73.0806	68.5066	67.7674	74.7306	66.231	73.2446	69.5763	72.3275	LOC155100_ILMN_1668932
ZNF615	-1.04269	0.640629	0.892574	225.385	225.034	274.277	208.946	215.626	245.346	207.211	204.27	183.209	235.685	251.827	206.756	221.034	231.423	223.631	ZNF615_ILMN_1672135
FASTKD1	1.22523	0.197425	0.640468	220.952	204.02	321.468	226.959	260.604	195.055	249.978	256.07	201.063	316.398	307.488	273.965	237.352	299.284	252.835	FASTKD1_ILMN_1751362
DVL2	-1.20053	0.0396476	0.386105	161.308	151.915	150.068	156.468	182.268	175.67	197.185	136.137	199.194	142.477	134.774	110.681	167.801	129.311	158.179	DVL2_ILMN_1652163
SNRPA1	1.00079	0.987942	0.997286	1700.22	1786.8	2105.92	1804.56	1982.41	1801.92	1770.14	1988.4	1793.01	1787.73	1893.97	1893.97	1859.26	1858.56	1859.09	SNRPA1_ILMN_1715179
LOC123688	-1.06969	0.629579	0.887017	112.914	90.503	98.0987	106.819	145.639	108.775	139.518	121.893	145.512	92.4278	79.5359	111.412	118.852	94.4587	112.754	LOC123688_ILMN_2091707
FBXO33	1.0074	0.903437	0.978642	589.674	608.649	676.999	672.262	465.606	500.692	705.536	801.443	730.146	613.801	612.077	661.205	639.001	629.028	636.507	FBXO33_ILMN_1664826
LOC643960	1.04112	0.302684	0.727612	79.1326	79.5743	78.215	76.5062	84.6619	74.5633	76.7407	85.4517	81.4548	83.4222	83.195	80.0828	79.5889	82.2333	80.25	LOC643960_ILMN_3289655
NFKBID	-1.0902	0.58548	0.869468	142.099	162.379	123.787	171.202	101.721	162.642	139.713	115.728	131.774	149.379	126.099	117.025	139.005	130.834	136.962	NFKBID_ILMN_1763560
DYRK3	-1.03906	0.710407	0.917359	69.9848	70.7064	92.3525	69.4007	80.2909	74.4583	67.7186	80.4141	78.7908	81.537	65.6802	76.0678	76.013	74.4284	75.6168	DYRK3_ILMN_2400326
LOC646821	-1.29408	0.0446691	0.401809	194.125	165.956	236.692	185.361	188.926	171.202	168.627	152.959	155.275	137.959	172.962	147.462	179.903	152.794	173.125	LOC646821_ILMN_3199755
CCNC	1.33457	0.0329721	0.367248	181.461	194.964	268.56	213.025	245.482	207.289	219.949	293.719	218.428	275.142	295.304	277.959	226.986	282.802	240.94	CCNC_ILMN_1676423
UNG2	1.07179	0.169334	0.611489	70.2281	68.9816	67.0132	68.1151	73.4665	64.389	68.3526	76.8691	67.4522	73.2445	73.0761	74.676	69.4297	73.6655	70.4887	UNG2_ILMN_1723794
UNKOWN_367	1.17352	0.0100468	0.243491	67.8229	77.1304	76.0157	74.8199	87.5411	72.5552	75.7586	86.0611	82.0906	80.9074	96.7291	82.1168	77.7551	86.5844	79.9624	UNKOWN_ILMN_1859701
CXORF40A	1.16532	0.282915	0.71567	97.7377	97.7035	74.6777	109.224	69.6514	88.2136	100.891	99.9861	95.3896	106.617	89.4288	118.356	92.6083	104.801	95.6563	CXorf40A_ILMN_1759092
CD247	-1.10237	0.170271	0.612363	83.0272	77.2491	78.9583	76.848	67.1747	79.2664	71.3997	81.0763	65.7113	70.7418	76.7546	69.6234	75.6346	72.3732	74.8192	CD247_ILMN_2377669
FRG2C	1.04764	0.595717	0.873701	69.0913	69.7843	64.6399	88.4642	62.3564	67.5856	68.9895	72.0785	65.504	73.3882	70.7228	69.0445	69.8326	71.0518	70.1374	FRG2C_ILMN_3243065
MIR586	1.40876	0.26519	0.70293	170.119	156.055	66.132	183.618	97.1509	127.385	146.697	139.613	133.163	212.075	165.265	140.05	135.548	172.463	144.777	MIR586_ILMN_3310113
UNKOWN_388	1.0311	0.777971	0.940605	82.7235	88.2569	77.0209	80.4389	66.796	69.4835	85.7135	78.6342	87.6407	107.187	78.2177	73.5253	79.6342	86.3101	81.3032	UNKOWN_ILMN_1836003
ZP3	1.58094	0.1477	0.591997	320.864	299.773	548.323	372.011	429.597	187.833	175.375	658.03	199.863	559.944	485.368	766.803	354.63	604.038	416.982	ZP3_ILMN_1805377
FARS2	-1.13273	0.113392	0.549352	416.937	384.532	426.029	340.219	300.926	374.677	390.217	391.022	353.314	391.357	380.892	315.273	375.319	362.507	372.116	FARS2_ILMN_1793732
LOC653383	1.21759	0.315557	0.734258	158.065	156.882	91.7915	176.119	128.889	141.973	183.959	140.998	197.69	210.391	141.31	138.201	152.929	163.301	155.522	LOC653383_ILMN_1806631
SLC2A6	5.80872	0.00247169	0.146663	382.678	415.346	261.466	408.978	583.803	322.177	220.094	717.615	206.915	1887.09	1902.78	2268.28	391.008	2019.38	798.101	SLC2A6_ILMN_1778321
LOC100130367	-1.07718	0.405478	0.788259	88.1274	84.8744	86.8467	85.8991	109.21	97.6093	103.256	83.1459	109.007	76.0461	78.4705	87.0944	94.2195	80.537	90.7989	LOC100130367_ILMN_3273065
LOC100131940	-1.2594	0.00607794	0.194807	763.14	654.653	861.607	646.056	458.457	624.745	716.88	766.473	700.61	595.573	535.961	675.097	688.069	602.21	666.604	LOC100131940_ILMN_3275696
SH3BP2	1.04533	0.506895	0.838617	80.3604	98.0803	99.7013	101.244	101.786	93.4305	96.3391	87.385	92.6684	92.2129	92.1921	105.585	94.555	96.6632	95.0821	SH3BP2_ILMN_1801914
ZNF195	1.01896	0.797106	0.947266	120.564	131.808	156.599	139.689	138.923	136.777	156.314	164.814	159.572	119.816	128.731	170.698	145.007	139.748	143.692	ZNF195_ILMN_1688515
PTPN2	1.30686	0.0176099	0.297781	343.129	300.38	302.36	413.25	276.191	387.286	325.474	308.055	293.359	399.562	388.177	448.468	327.72	412.069	348.807	PTPN2_ILMN_2400030
CST6	-1.04466	0.564867	0.86088	92.1921	85.3101	87.1032	94.0311	104.98	79.3446	90.8103	95.1031	89.3405	87.9984	81.2119	84.0823	90.9128	84.4309	89.2923	CST6_ILMN_1697733
CCR10	-1.06237	0.467694	0.818927	68.716	71.3459	73.2783	61.2548	69.1004	62.535	70.0917	75.4694	57.1922	71.2409	66.1003	63.6269	67.6649	66.9894	67.496	CCR10_ILMN_1666493
LOC388564	-1.05211	0.615012	0.881072	96.9622	89.7465	64.415	98.6966	96.515	106.313	125.66	87.8092	129.378	75.6434	87.0218	73.1176	99.4994	78.5943	94.2731	LOC388564_ILMN_1748827
C6ORF165	-1.03185	0.770983	0.938244	71.7377	78.7936	71.3739	71.8891	73.2627	63.2023	70.4635	63.1384	66.2431	87.2617	58.9566	71.3802	70.0116	72.5328	70.6419	C6orf165_ILMN_1771746
LOC100128485	1.22132	0.216428	0.658289	91.1551	82.9074	90.5483	68.6133	86.8209	73.8542	67.7419	118.985	72.0797	105.545	98.5819	119.816	83.634	107.981	89.7207	LOC100128485_ILMN_3256674
UBE2NL	1.06274	0.365711	0.768425	70.8043	70.6768	85.7727	67.4818	78.6496	72.9192	70.7418	76.6256	73.9645	80.2679	78.5869	81.6731	74.1818	80.1759	75.6803	UBE2NL_ILMN_1772925
MMP19	1.35832	0.0731621	0.46907	80.7355	102.98	59.6557	105.201	84.1712	113.758	112.303	86.4608	102.383	134.614	104.513	88.3512	94.1832	109.159	97.9272	MMP19_ILMN_1711062
RINT1	1.20519	0.0529311	0.427504	101.019	105.573	149.346	137.654	121.673	111.944	101.832	124.042	101.365	129.495	153.164	140.574	117.161	141.078	123.14	RINT1_ILMN_1784584
HYAL1	-1.13437	0.602118	0.876192	68.7855	70.2298	132.688	70.2743	68.5686	71.3274	68.6309	174.305	64.629	72.3567	80.1297	75.7386	87.7154	76.075	84.8053	HYAL1_ILMN_1739813
FNBP1	-1.57676	0.00160578	0.128314	2228.3	2076.05	3231.06	2403.19	1833.97	1617.29	1621.13	3096.94	1734.38	1330.1	1551.74	1847.31	2204.7	1576.38	2047.62	FNBP1_ILMN_1797342
AIM2	1.06909	0.61125	0.879307	127.074	125.224	120.986	129.865	207.07	153.429	112.001	135.415	104.281	128.834	135.958	134.304	135.038	133.032	134.537	AIM2_ILMN_1681301
LOC440509	1.07708	0.641416	0.892574	77.3803	69.5519	73.985	91.4563	63.5173	91.8425	86.9872	64.6924	101.123	81.8719	90.2983	67.2996	80.0595	79.8233	80.0005	LOC440509_ILMN_1684407
GIMAP7	-3.04741	0.000157572	0.0534464	854.23	921.236	817.667	982.131	1578.41	842.563	1041.49	1072.41	1010.29	253.363	367.133	244.436	1013.38	288.31	832.114	GIMAP7_ILMN_1776678
HABP4	-1.08852	0.442864	0.807935	95.2309	92.1777	116.751	75.9036	107.771	93.4766	88.9304	97.3761	97.6679	93.8172	94.1521	89.9588	96.1428	92.6427	95.2678	HABP4_ILMN_2107991
UNKOWN_4	1.01732	0.854077	0.964306	96.2484	95.6034	79.5056	81.4722	105.566	99.5657	104.549	90.5307	89.5558	113.83	77.3803	87.4491	93.6218	92.8864	93.438	UNKOWN_ILMN_1870621
SEC24B	1.1141	0.320297	0.736834	142.834	117.167	136.37	138.455	89.2813	140.537	124.827	129.587	135.207	155.605	134.492	150.804	128.252	146.967	132.931	SEC24B_ILMN_1735148
DHX29	-1.09561	0.679924	0.907172	226.469	245.192	504.66	214.575	251.946	298.898	257.068	247.419	222.534	248.544	285.873	299.897	274.307	278.105	275.256	DHX29_ILMN_1697503
ADCK2	1.18688	0.193272	0.636586	874.775	678.479	543.96	789.052	702.046	828.099	674.013	697.76	590.342	755.422	839.722	850.928	708.725	815.357	735.383	ADCK2_ILMN_1663132
HP1BP3	-1.12969	0.572685	0.864657	170.859	167.9	124.513	177.834	100.571	132.09	143.144	119.511	157.645	180.297	141.567	97.0693	143.785	139.644	142.75	HP1BP3_ILMN_1701169
SLC45A3	-1.19928	0.12157	0.559658	266.929	205.776	194.712	218.214	262.678	376.255	289.227	181.912	303.675	202.314	202.685	151.207	255.486	185.402	237.965	SLC45A3_ILMN_1726114
UNKOWN_96	-1.05679	0.516203	0.842665	101.35	71.959	89.503	80.7822	89.0418	79.9255	76.6784	78.6842	70.3695	89.1539	74.5298	83.2346	82.0327	82.3061	82.101	UNKOWN_ILMN_1838472
FCGR3B	-1.02496	0.757827	0.935025	80.8914	73.0907	90.1091	80.84	72.0766	82.7937	78.0783	79.8941	89.4545	75.9153	70.623	92.2855	80.8032	79.6079	80.5043	FCGR3B_ILMN_1728639
SPR	1.08128	0.563552	0.860629	421.665	412.057	314.627	440.71	461.601	414.004	469.798	259.94	481.152	424.375	425.856	382.411	408.395	410.881	409.016	SPR_ILMN_1705849
UNKOWN_314	-1.24888	0.269927	0.705079	142.871	152.135	268.374	152.317	176.205	194.835	193.235	150.593	177.792	143.901	148.641	140.006	178.706	144.183	170.075	UNKOWN_ILMN_1854765
TBX1	1.07498	0.457108	0.814452	75.7651	77.5264	83.3909	79.499	87.7687	106.376	101.081	82.2136	77.6248	80.0883	84.5598	89.8483	85.6938	84.8321	85.4784	TBX1_ILMN_2248112
HMGA2	1.0086	0.838072	0.958676	69.6268	66.8407	73.7087	72.3503	72.594	64.5116	65.1126	62.8638	61.9366	70.2021	72.4977	69.1543	67.7272	70.618	68.4499	HMGA2_ILMN_1666236
LOC100130750	1.01968	0.867201	0.968738	114.552	96.1485	103.916	108.007	142.992	97.2112	93.6744	114.707	97.8794	106.766	102.123	111.293	107.676	106.727	107.439	LOC100130750_ILMN_3177691
FDPS	1.21463	0.431213	0.803347	193.538	195.123	255.223	174.122	239.435	156.33	131.29	360.865	144.891	250.806	221.078	311.493	205.646	261.126	219.516	FDPS_ILMN_1804248
SH3YL1	1.06333	0.521802	0.844527	84.6856	69.907	110.196	84.9023	82.9791	75.3031	66.3271	101.906	75.1655	84.6572	89.3527	103.688	83.4857	92.5659	85.7558	SH3YL1_ILMN_1712231
MDFIC	-1.12108	0.615226	0.88118	225.498	226.469	175.782	196.82	85.097	196.82	174.746	204.054	156.172	206.955	183.73	167.559	182.384	186.081	183.308	MDFIC_ILMN_1717366
C17ORF49	1.55252	0.113952	0.550193	491.78	570.65	589.075	486.093	1620.35	732.07	915.234	589.866	868.602	838.284	958.28	770.084	762.636	855.549	785.864	C17orf49_ILMN_1763688
UNKOWN_3052	1.12704	0.255876	0.695478	68.3359	95.5241	78.4674	83.9608	82.7527	73.4193	89.7021	82.4984	77.9913	96.807	85.106	89.003	81.4058	90.3053	83.6307	UNKOWN_ILMN_1868983
DBP	-1.17681	0.355825	0.762602	96.4824	108.804	104.12	99.8429	175.375	99.7488	148.412	95.6111	151.751	87.5529	83.1616	92.1115	120.016	87.6087	111.914	DBP_ILMN_1715555
LOC154860	-1.02401	0.753669	0.933413	80.969	69.145	78.9048	72.8602	90.652	75.5551	79.4723	78.0254	75.3137	70.9681	78.6814	73.6764	77.8775	74.4419	77.0186	LOC154860_ILMN_3285206
LOC100130562	1.44932	0.308146	0.730295	1538.5	1364.28	436.718	1549.52	1545.04	1071.18	1665.52	1608.61	1557.43	1642.98	1118.99	1517.86	1370.76	1426.61	1384.72	LOC100130562_ILMN_3269537
RPS13	-1.0894	0.520482	0.84405	5083	5594.92	6515.36	5069.58	7592.41	5616.89	5798.6	6390.33	5669.46	5359.47	4604.14	5807.81	5925.62	5257.14	5758.5	RPS13_ILMN_1777344
SCAND2	-1.20299	0.0656961	0.453818	85.738	92.1509	99.9009	84.4079	92.499	91.2074	104.134	90.5633	80.2433	71.2327	82.353	77.2845	91.205	76.9567	87.6429	SCAND2_ILMN_1745917
UBE2L6	-1.34537	0.197855	0.640851	4422.9	4355.54	2133.61	4002.7	2703.65	3400.16	2899.36	2886.21	2928.52	2612.61	2794.17	2312.14	3303.63	2572.97	3120.96	UBE2L6_ILMN_1769520
LOC642816	1.02683	0.599348	0.875248	68.7304	73.7976	74.795	74.8079	80.7229	67.3243	83.6645	78.1295	79.7308	70.2404	81.5848	71.6742	75.7448	74.4998	75.4335	LOC642816_ILMN_1749776
CEP110	-1.27391	0.082119	0.492072	246.819	240.082	311.989	209.347	120.245	202.655	201.355	201.913	199.729	212.739	188.983	222.428	214.904	208.05	213.19	CEP110_ILMN_1758778
PPM1A	1.1093	0.425072	0.800108	105.481	84.8649	83.5589	116.369	80.2296	96.4824	85.8716	110.778	98.4968	110.778	101.027	91.2317	95.7924	101.012	97.0973	PPM1A_ILMN_1690077
PAFAH1B3	-1.19124	0.578716	0.866292	747.978	778.555	317.74	734.631	346.903	476.431	536.182	386.342	559.115	528.423	441.445	469.23	542.653	479.699	526.915	PAFAH1B3_ILMN_1748093
NSMCE4A	1.1711	0.244926	0.686757	666.945	903.272	886.864	728.708	670.407	746.052	613.476	1082.56	698.97	895.654	849.745	1127.51	777.473	957.635	822.513	NSMCE4A_ILMN_1679134
TMTC3	1.0635	0.531562	0.848932	82.6169	84.899	75.7599	78.0215	65.338	76.8634	71.9222	87.3797	66.3206	85.8943	93.9705	79.1874	76.569	86.3507	79.0144	TMTC3_ILMN_2119555
KCNJ5	-1.27112	0.630531	0.887398	217.963	191.817	76.1642	195.214	57.9013	133.826	274.1	71.1773	271.118	148.223	148.097	70.6324	165.476	122.317	154.686	KCNJ5_ILMN_1772224
BSG	-1.14559	0.45467	0.81265	1895.75	2119.59	944.751	1834.8	4033.58	3220.29	3945.57	1038.88	3596.14	1507.77	1708.05	980.529	2514.37	1398.78	2235.47	BSG_ILMN_1778374
CDCA5	-1.33054	0.262441	0.700874	75.8336	76.4292	155.704	69.5725	98.1894	84.0038	78.8006	164.961	75.2207	62.1839	72.5215	84.9564	97.6351	73.2206	91.5315	CDCA5_ILMN_1683450
LZTR1	-1.05057	0.663687	0.90035	793.841	911.083	517.843	805.377	977.973	942.929	858.985	781.626	881.556	685.844	674.343	698.4	830.135	686.196	794.15	LZTR1_ILMN_1805161
EPOR	-1.35902	0.0531367	0.428013	82.4828	93.8931	107.919	88.0124	124.134	90.7444	122.191	86.4948	107.025	72.0585	76.9952	60.0161	100.322	69.6899	92.6639	EPOR_ILMN_2168347
SNX13	-1.15427	0.52582	0.846817	171.711	135.668	325.221	132.739	177.148	179.049	158.302	192.381	175.822	161.628	167.225	182.268	183.116	170.374	179.93	SNX13_ILMN_1797082
LOC645489	-1.1323	0.177968	0.620926	96.1661	130.28	112.319	110.757	99.3967	105.402	99.7013	98.5577	87.621	90.706	99.887	106.986	104.467	99.1931	103.148	LOC645489_ILMN_1744302
ARD1A	1.06442	0.791001	0.944445	249.149	264.713	366.545	304.708	594.681	307.74	255.082	428.734	302.722	264.984	252.364	435.972	341.564	317.773	335.616	ARD1A_ILMN_1721977
GNAL	1.07987	0.155219	0.599015	66.1839	68.3972	62.1898	63.5817	60.3938	63.309	66.3467	63.2393	54.5721	71.9523	69.2673	71.1307	63.1348	70.7835	65.047	GNAL_ILMN_2258897
GPBP1	-1.09062	0.580274	0.867192	91.9768	80.0749	140.687	86.3316	102.406	88.4587	86.599	82.044	101.35	83.6108	91.2601	104.682	95.5477	93.1842	94.9568	GPBP1_ILMN_2233493
UNC45A	1.17524	0.0573914	0.435654	67.7754	72.328	63.3531	77.6552	66.2632	77.0085	79.0745	73.8998	84.2075	88.7015	73.3769	77.4523	73.5072	79.8435	75.0913	UNC45A_ILMN_1709860
PHKA2	-1.15975	3.17e-05	0.0315424	306.744	294.653	342.755	289.227	253.668	278.209	288.078	312.954	274.196	269.348	255.679	288.377	293.387	271.135	287.824	PHKA2_ILMN_1814074
PRKX	-1.32548	0.0131074	0.270199	178.884	154.837	222.136	178.013	157.687	142.071	136.519	231.421	137.141	126.543	121.558	171.761	170.968	139.954	163.214	PRKX_ILMN_1786834
PTMA	1.15189	0.354014	0.760996	316.474	328.086	465.188	366.545	497.337	264.478	328.616	515.108	436.644	319.157	395.569	584.737	390.942	433.154	401.495	PTMA_ILMN_1759954
TRIM11	-1.03941	0.668791	0.902343	201.215	158.142	140.227	183.242	158.971	188.895	210.932	143.514	179.462	166.004	152.524	156.935	173.844	158.488	170.005	TRIM11_ILMN_1718619
ESP33	1.15333	0.0590657	0.438723	64.0916	67.5968	62.1666	62.58	59.8252	62.1056	63.3531	68.7876	71.7092	84.3024	69.6835	70.3358	64.6906	74.7739	67.2115	ESP33_ILMN_3311175
UBB	1.13603	0.0911383	0.514055	12307.1	12128.1	11612	12962.3	10663.5	12177.7	10754.4	11138.6	10826.8	15282.7	13468	12346.5	11618.9	13699.1	12139	UBB_ILMN_2191428
RUVBL1	1.22961	0.104386	0.535522	255.593	223.841	352.673	263.395	220.208	213.104	205.165	414.6	219.089	281.154	266.664	500.333	263.074	349.384	284.652	RUVBL1_ILMN_1693108
TJP2	1.76231	0.00304693	0.158097	68.6487	67.295	72.3327	59.1797	68.1647	68.2257	65.6802	83.847	62.7012	129.392	141.087	100.186	68.4528	123.555	82.2284	TJP2_ILMN_2384561
LOC648490	-1.01295	0.814697	0.951938	68.6555	88.5717	67.0707	74.676	74.7316	73.7604	67.1107	66.0125	75.7537	72.1279	76.7475	70.8858	72.927	73.2538	73.0087	LOC648490_ILMN_1710641
C6ORF170	-1.02263	0.749355	0.932472	161.02	172.052	154.48	149.669	213.788	200.43	207.07	167.225	212.373	152.846	166.889	156.882	182.012	158.872	176.227	C6orf170_ILMN_2228196
LOC284297	-1.02066	0.786316	0.943016	75.4889	76.1401	78.8901	72.3999	79.4587	70.189	61.3135	84.0867	72.5237	65.641	86.6038	75.017	74.4989	75.7539	74.8127	LOC284297_ILMN_3290428
DNLZ	-1.03642	0.857939	0.965873	440.365	455.303	288.747	462.214	311.493	304.782	277.145	413.25	262.86	368.364	339.252	416.121	357.351	374.579	361.658	DNLZ_ILMN_2112049
STRA13	-1.29053	0.159389	0.602401	1420.95	1461.46	1246.27	1509.92	949.462	1136.56	953.794	1768.56	982.474	885.979	962.399	1412.22	1269.94	1086.87	1224.17	STRA13_ILMN_1769634
ANKRD20A1	-1.03715	0.474513	0.821591	73.5284	71.9564	68.7035	63.3551	57.7112	59.4412	67.7443	62.8442	70.0749	75.8074	65.4185	65.699	66.151	68.975	66.857	ANKRD20A1_ILMN_1679184
ZMAT2	1.05842	0.631791	0.887961	983.744	850.928	626.769	826.027	794.358	801.773	804.192	919.838	803.143	968.092	850.928	755.18	823.419	858.067	832.081	ZMAT2_ILMN_1745343
LOC644762	1.09071	0.514649	0.842368	253.958	232.974	275.487	237.319	157.025	309.173	284.277	236.501	252.715	292.552	247.836	291.697	248.826	277.361	255.96	LOC644762_ILMN_1719606
RGPD8	1.25601	0.290648	0.720522	163.103	143.796	85.2331	140.574	84.1776	146.478	149.399	157.025	160.273	174.954	143.917	157.314	136.673	158.728	142.187	RGPD8_ILMN_3238854
ZNF394	-1.13001	0.0435262	0.399266	148.17	148.037	165.487	144.953	163.836	154.382	148.314	159.215	159.031	133.177	145.873	129.495	154.603	136.181	149.997	ZNF394_ILMN_1807514
LOC100133655	1.10767	0.376062	0.773235	83.3758	62.9913	65.3777	54.951	82.559	73.0147	78.1526	66.7316	66.6435	74.8459	78.5024	79.4199	70.4219	77.5894	72.2138	LOC100133655_ILMN_3240993
ZNF407	-1.20076	0.436492	0.805583	401.548	445.805	326.892	492.63	228.551	409.349	325.412	260.527	362.505	341.241	354.242	279.609	361.469	325.031	352.359	ZNF407_ILMN_1741300
TNFSF13	1.01338	0.918338	0.98186	96.6214	106.961	76.302	110.233	94.6126	101.046	118.538	78.0429	132.192	95.3196	111.244	77.3905	101.617	94.6514	99.8753	TNFSF13_ILMN_1784264
USP22	1.18415	0.0930818	0.515969	120.839	107.367	93.0677	128.545	101.132	111.88	122.405	111.88	125.832	125.698	128.8	123.839	113.661	126.113	116.774	USP22_ILMN_1666609
MTHFD2	1.95398	0.00740225	0.208434	585.162	577.951	1006.66	556.514	656.051	738.289	595.573	726.124	606.724	1468.9	1403.14	1232.36	672.116	1368.13	846.12	MTHFD2_ILMN_2405521
LOC649754	-1.06529	0.606542	0.878142	98.0349	72.594	97.223	110.954	66.1122	75.6562	78.9568	77.7521	81.44	88.7896	77.0032	83.7095	84.3026	83.1674	84.0188	LOC649754_ILMN_1729421
SMCHD1	-1.1066	0.267657	0.704052	71.3067	80.7507	93.6696	69.3562	69.3088	67.621	78.7786	65.0069	66.3956	68.412	76.1534	76.3968	73.5771	73.6541	73.5964	SMCHD1_ILMN_1808148
FOLR3	1.03928	0.806447	0.950253	214.266	255.544	150.785	193.277	235.874	170.404	139.89	174.041	152.666	215.367	190.71	225.64	187.416	210.572	193.205	FOLR3_ILMN_1730454
STK11	-1.1389	0.292279	0.72143	120.245	111.426	102.549	118.058	164.057	118.868	115.501	125.774	123.578	79.8762	102.25	113.88	122.228	98.6686	116.338	STK11_ILMN_1751871
SNORD38A	1.12883	0.230909	0.6738	65.619	72.4516	74.1186	90.2492	68.6213	81.44	80.4836	73.5883	77.0913	72.3919	70.7043	99.0262	75.9625	80.7075	77.1488	SNORD38A_ILMN_1684278
FAM96B	1.0548	0.388811	0.777578	1497.61	1407.76	1375.43	1555.9	1607.42	1467.52	1526.17	1507.77	1265.37	1591.88	1373.26	1556.72	1467.88	1507.29	1477.73	FAM96B_ILMN_1779813
CENPO	1.05993	0.516352	0.842665	66.5488	61.1564	75.9561	57.8319	74.7569	73.0371	74.128	66.729	68.5778	72.01	71.6248	71.3692	68.7469	71.668	69.4772	CENPO_ILMN_1787477
CTSL1	1.2008	0.169346	0.611489	15552.4	14211.1	11364.4	15309.3	10573.8	15309.3	11704.5	12307.1	12719.1	17147.6	16028.5	15822.7	13227.9	16332.9	14004.1	CTSL1_ILMN_2374036
GTF2E2	1.10354	0.333687	0.745897	1708.05	1721.68	1574.55	1682.23	1169.33	1590.89	1360.07	1698.19	1349.53	1820.66	1809.48	1888.67	1539.39	1839.61	1614.44	GTF2E2_ILMN_1664931
UNKOWN_755	-1.01832	0.839115	0.958993	79.727	67.9224	84.3697	69.3309	70.3695	81.2468	70.674	97.479	73.3715	77.8053	71.5748	77.6926	77.1656	75.6909	76.797	UNKOWN_ILMN_1905725
CD163	-2.58095	0.0105303	0.248806	10663.5	10148.9	13239	10357.7	9992.59	12045.4	8104.58	11704.5	9028.7	2717.8	3198.61	9586.58	10587.2	5167.66	9232.32	CD163_ILMN_1722622
LOC100134102	1.06786	0.627931	0.886091	70.8183	72.6232	77.6573	99.2181	82.4019	79.3091	104.002	66.4898	87.4227	73.719	87.6042	75.3088	82.2158	78.8773	81.3812	LOC100134102_ILMN_3240058
LIPF	-1.11223	0.0691606	0.46175	73.2206	70.5684	75.1823	70.6049	59.4412	70.0131	65.0586	68.2583	59.2291	60.4617	67.2833	69.4047	67.9529	65.7166	67.3938	LIPF_ILMN_1781517
WDR23	1.22129	0.0554939	0.43436	101.927	78.7331	64.237	83.8533	88.2458	83.8825	95.03	85.6506	86.5527	105.146	95.7889	93.2338	85.3458	98.0563	88.5234	WDR23_ILMN_2284327
TEDDM1	-1.04146	0.368441	0.769843	76.4201	81.7407	77.053	75.176	74.413	78.6187	71.0078	70.4272	78.1187	81.4871	73.1034	71.5285	75.8861	75.373	75.7578	TEDDM1_ILMN_1686992
FADS2	1.10069	0.769728	0.938244	90.8712	77.7275	64.6696	67.5612	180.272	84.3309	88.5652	133.902	78.5942	75.2922	69.1004	117.076	96.2771	87.156	93.9968	FADS2_ILMN_2075065
FAM108B1	1.11197	0.0979462	0.523875	71.8829	68.5164	67.738	66.9782	66.7088	73.0734	72.6557	70.4206	76.4648	74.4348	71.8167	85.8082	70.4932	77.3532	72.2082	FAM108B1_ILMN_1660440
TMEM167A	1.46535	0.0402082	0.387616	487.57	539.467	530.18	524.476	627.197	453.577	448.01	787.186	524.741	666.945	624.098	1054.15	546.934	781.731	605.633	TMEM167A_ILMN_3251560
DPEP2	-1.88088	0.150209	0.593709	481.589	446.086	199.361	454.187	210.43	360.214	541.382	173.668	661.205	275.971	230.349	101.251	392.014	202.524	344.641	DPEP2_ILMN_1689160
DRG1	1.03067	0.727792	0.923776	714.466	714.102	837.541	619.266	662.032	851.381	884.988	812.783	774.453	788.357	730.146	812.783	763.446	777.095	766.858	DRG1_ILMN_1658259
HIST1H4J	-1.16521	0.0360633	0.374848	77.2726	74.7409	86.8095	76.3126	80.2356	70.8658	69.8288	81.7221	85.5326	63.6566	64.5483	77.1271	78.1467	68.444	75.7211	HIST1H4J_ILMN_2224990
PRCP	1.22603	0.232782	0.675705	4149.62	4123.75	2873.63	3875.46	3041.92	2648.09	3343.58	3304.83	3496	4973.2	5152.97	3536.18	3428.54	4554.11	3709.93	PRCP_ILMN_1769091
LOC652078	-1.09075	0.388592	0.777578	78.1977	85.3994	84.3568	79.0987	65.7005	79.5081	69.9182	80.8655	84.9174	76.6008	85.9985	65.8969	78.6625	76.1654	78.0382	LOC652078_ILMN_1787344
LOC729905	-1.09664	0.562252	0.859917	120.085	101.081	76.8423	113.541	70.9384	92.773	104.968	101.068	116.412	93.8398	89.0156	84.665	99.7454	89.1735	97.1024	LOC729905_ILMN_1661488
LOC653147	1.08098	0.573726	0.864905	178.684	164.52	254.078	200.144	259.634	169.452	191.271	193.309	217.643	189.977	214.522	231.501	203.193	212	205.395	LOC653147_ILMN_1662158
LOC100131643	1.00492	0.948703	0.990124	72.768	80.0943	82.2008	107.652	90.6382	79.6178	71.1004	88.1682	93.8931	71.5624	91.919	73.9132	85.1259	79.1315	83.6273	LOC100131643_ILMN_3202576
VCPIP1	-1.11896	0.507081	0.838657	137.547	159.031	249.409	158.04	233.225	139.65	135.061	188.746	175.98	154.411	164.47	153.333	175.188	157.405	170.742	VCPIP1_ILMN_1682180
LOC645175	1.20493	0.0961189	0.521181	179.565	173.641	239.26	193.95	147.828	210.668	168.879	215.567	186.559	210.551	227.258	272.745	190.657	236.851	202.206	LOC645175_ILMN_3215381
EPB41L2	1.61027	0.0383867	0.381451	149.245	130.518	203.313	174.183	125.506	142.248	152.887	139.464	134.178	313.497	285.035	185.058	150.171	261.196	177.928	EPB41L2_ILMN_1805448
DBI	-1.08807	0.637604	0.891186	982.131	932.925	694.532	1088.13	661.554	811.941	873.505	613.22	827.394	798.52	891.445	694.008	831.704	794.658	822.442	DBI_ILMN_1755926
ELF3	-1.0846	0.33778	0.749391	98.1267	93.7809	81.5647	91.7861	75.793	94.9758	84.6281	97.8094	83.7903	93.4109	77.7798	80.9718	89.1394	84.0542	87.8681	ELF3_ILMN_1769201
ZBTB39	-1.08398	0.174605	0.617551	101.146	99.2308	103.868	103.916	108.455	123.542	106.455	89.2462	97.031	92.4179	100.662	87.9818	103.654	93.6871	101.163	ZBTB39_ILMN_1681154
LOC391692	-1.01491	0.878828	0.972648	70.7319	70.2848	83.9296	69.6349	85.2765	85.1849	81.1209	62.8982	78.6251	72.6044	72.8754	75.4338	76.4097	73.6379	75.7167	LOC391692_ILMN_1743207
UNKOWN_802	1.18337	0.0147082	0.278994	95.9456	95.215	112.953	98.0434	94.9985	101.337	100.812	113.07	98.2608	124.684	118.607	115.629	101.182	119.64	105.796	UNKOWN_ILMN_1863185
MNDA	-1.3466	0.0752785	0.474034	1244.04	1160.91	1029.2	1214.55	674.666	1174.51	1123.56	1200.5	1056.97	979.219	793.203	783.676	1097.66	852.033	1036.25	MNDA_ILMN_1738992
SRP68	-1.19097	0.29988	0.726505	675.322	686.915	1003.57	722.459	969.008	673.312	759.837	590.829	812.783	670.658	699.901	587.114	766.004	652.557	737.642	SRP68_ILMN_1703524
ATP6V0D1	-1.18075	0.36961	0.771333	2763.34	2610.36	1635.57	3262.63	2677.01	3085.66	2930.87	1452.24	3004.09	2351.4	2097.09	1453.43	2602.42	1967.3	2443.64	ATP6V0D1_ILMN_1795826
DNAJA1	1.19859	0.141921	0.586187	4474.3	5101.69	5060.83	3914.56	4579.85	4977.63	3660.51	4905.97	3515.32	5942.94	5807.81	5763.08	4465.63	5837.94	4808.71	DNAJA1_ILMN_1672496
MR1	-1.05398	0.800303	0.947887	690.926	690.926	339.838	632.874	436.644	666.717	636.133	381.143	618.956	577.444	627.197	382.58	566.017	529.074	556.781	MR1_ILMN_2167416
NDUFB5	1.18761	0.197613	0.640639	2816.54	2748.3	3340.14	2635.21	2899.36	2775.48	2554.06	3523.58	2794.17	3909	3764.77	2942.54	2898.54	3538.77	3058.59	NDUFB5_ILMN_1807397
FLJ40722	-1.1397	0.0843575	0.498399	382.184	363.551	322.864	349.658	378.375	372.419	363.138	365.767	387.103	290.451	301.682	345.835	365.007	312.656	351.919	FLJ40722_ILMN_1778202
MRPS34	-1.03809	0.835198	0.958199	284.903	254.823	145.117	278.353	217.177	249.193	302.852	279.189	294.591	218.844	189.158	227.502	256.244	211.835	245.142	MRPS34_ILMN_2210482
MUTYH	1.13481	0.289222	0.719392	260.435	237.463	192.825	260.223	237.21	255.999	212.438	277.734	221.609	244.75	241.653	294.653	239.548	260.352	244.749	MUTYH_ILMN_1714438
GGCT	1.26733	0.0116045	0.257079	181.431	183.92	233.009	210.158	211.409	180.786	236.411	241.818	250.664	245.889	227.062	283.462	214.401	252.137	223.835	GGCT_ILMN_1745005
IL1RAP	1.26889	0.00319325	0.15836	73.0027	68.9509	60.5113	73.8795	68.8562	80.6102	81.9604	63.2617	75.4322	87.9778	88.2191	80.1779	71.8294	85.4583	75.2367	IL1RAP_ILMN_2357062
COMMD9	-1.15024	0.159654	0.602401	1484.49	1527.87	1247.1	1499.71	1596.47	1507.77	1930.84	1265.37	2034.59	1309.96	1244.67	1139.97	1566.02	1231.53	1482.4	COMMD9_ILMN_1808821
LOC729500	-1.2308	0.00264475	0.150884	350.531	305.309	345.529	311.777	265.689	307.053	299.171	363.636	295.562	264.643	244.996	305.897	316.029	271.845	304.983	LOC729500_ILMN_3229570
UNKOWN_32	-1.00477	0.966001	0.993612	81.2454	73.743	72.0993	62.6166	69.2548	71.6637	65.4286	80.2044	64.1199	61.2463	82.1507	84.6364	71.1529	76.0112	72.3674	UNKOWN_ILMN_1884150
UNKOWN_2113	-1.04957	0.370959	0.771652	83.9576	71.5248	75.2356	74.3601	65.5045	68.1905	65.8628	59.7692	66.246	77.2507	70.1059	72.1516	70.0723	73.1694	70.8466	UNKOWN_ILMN_1901555
CD40	2.44403	0.00137364	0.117089	224.587	225.385	111.944	209.833	216.999	226.921	198.275	149.998	214.833	633.057	469.23	278.485	197.642	460.257	263.296	CD40_ILMN_1779257
TALDO1	1.17262	0.269051	0.704836	92.6187	85.1401	57.9041	80.7048	61.7359	76.634	75.1436	81.5524	77.9353	89.9669	91.8673	89.0788	76.5965	90.3043	80.0235	TALDO1_ILMN_1670998
LOC652675	-1.01186	0.850091	0.963034	85.7492	93.1753	89.1205	80.7389	107.144	94.7473	84.6104	82.5087	104.292	78.4086	98.2361	89.2308	91.3429	88.6252	90.6635	LOC652675_ILMN_1693804
UNKOWN_3110	-1.10417	0.260783	0.699828	76.467	77.948	75.1436	67.5338	65.345	64.1482	64.0327	76.1665	70.2622	79.2608	58.0114	72.3579	70.783	69.8767	70.5564	UNKOWN_ILMN_1842653
UNKOWN_404	-1.08223	0.123951	0.56359	78.809	77.2679	74.534	71.6344	68.4339	77.5046	70.2826	75.1078	75.5487	67.2461	71.7431	74.2208	74.347	71.07	73.5277	UNKOWN_ILMN_1881052
CCDC115	1.35852	0.0847236	0.500008	694.008	599.941	744.954	698.783	558.474	620.15	854.23	542.807	823.136	1092.34	957.027	743.906	681.831	931.09	744.146	CCDC115_ILMN_1730347
PFAS	1.08447	0.738891	0.92845	276.725	259.979	386.504	243.817	386.342	291.227	280.642	522.959	271.345	231.204	292.022	525.273	324.393	349.5	330.67	PFAS_ILMN_1755862
LOC653524	1.0269	0.701196	0.914021	78.6875	78.9764	80.943	87.7197	63.777	82.5623	91.8941	98.4696	82.5702	76.5294	73.3633	97.0196	82.8444	82.3041	82.7093	LOC653524_ILMN_1798429
HEATR3	1.25745	0.44086	0.806979	316.656	276.191	173.852	306.02	109.088	266.787	273.712	353.846	287.068	323.05	264.276	354.089	262.58	313.805	275.386	HEATR3_ILMN_1808219
LOC440456	1.10236	0.118712	0.558283	71.5758	56.5424	63.3143	69.3361	61.1577	68.5885	66.4943	58.6771	62.484	69.4274	70.6848	69.9452	64.2411	70.0191	65.6856	LOC440456_ILMN_1741095
CYTH1	-1.36453	0.041708	0.39444	826.362	742.528	676.723	813.059	633.793	756.255	727.539	541.718	699.403	612.983	638.823	417.37	713.042	556.392	673.88	CYTH1_ILMN_2403852
NOP56	1.0816	0.409053	0.790278	344.627	330.865	450.627	391.888	359.124	338.574	286.145	501.323	314.56	347.797	342.447	545.885	368.637	412.043	379.488	NOP56_ILMN_2044832
UNKOWN_1484	1.10699	0.554915	0.858131	72.5252	69.6972	68.9826	78.9435	75.2076	57.8693	59.6429	72.2491	64.4866	107.807	59.5477	73.6827	68.8449	80.3458	71.7201	UNKOWN_ILMN_1849842
MIF	-1.23722	0.448525	0.81115	1764.06	1881.3	2781.25	2032.75	3863.9	2238	1951.8	2914.99	1790.54	1058.63	1586.18	2902.51	2357.62	1849.11	2230.49	MIF_ILMN_1807074
FOXP1	-1.23857	0.00612851	0.195485	71.2717	77.3732	81.5774	75.1021	59.9786	73.2325	76.5975	83.8003	68.2293	59.2548	59.1619	67.5389	74.1292	61.9852	71.0932	FOXP1_ILMN_1738179
SMC6	-1.06592	0.591664	0.871681	69.1408	73.1503	96.3194	70.8658	81.6887	66.8619	66.796	80.8825	59.3209	75.2778	78.4903	68.0771	73.8918	73.9484	73.9059	SMC6_ILMN_1654001
TTC37	-1.25108	0.268577	0.704613	677.794	739.694	1279.26	621.88	917.029	778.555	648.568	672.025	777.652	572.217	805.759	710.373	790.272	696.116	766.733	TTC37_ILMN_1795911
A2M	-1.02084	0.896597	0.976913	161.374	160.96	108.406	151.42	96.7809	129.511	118.273	118.892	130.148	140.292	145.38	129.779	130.641	138.483	132.601	A2M_ILMN_1745607
MGC10997	1.64433	0.0331992	0.367523	1371.53	1319.74	1040.66	1353	1036.61	1202.06	1030.39	967.772	1070.35	2769.2	2376.63	1272.45	1154.68	2139.43	1400.87	MGC10997_ILMN_2147251
ZNF511	1.16662	0.451446	0.81203	945.186	915.708	523.291	990.615	709.134	808.8	688.801	896.973	729.242	895.951	811.941	988.541	800.861	898.811	825.349	ZNF511_ILMN_1800390
ZNF324	-1.18295	0.215089	0.657424	183.102	182.6	197.646	176.482	252.102	215.894	272.032	156.599	244.271	166.242	169.537	141.637	208.97	159.139	196.512	ZNF324_ILMN_1745784
LOC642222	1.02925	0.465013	0.817761	73.9898	72.445	70.7793	66.9704	73.1603	69.0078	70.2379	72.2169	70.832	73.2771	70.9375	79.5795	71.071	74.598	71.9528	LOC642222_ILMN_1813280
GPD1L	1.00013	0.999362	0.999954	423.445	436.372	710.21	443.269	414.125	342.334	337.908	740.442	328.137	516.046	468.038	543.554	464.027	509.212	475.323	GPD1L_ILMN_1694106
ABCC11	1.1217	0.131307	0.573562	71.9739	69.4127	72.6232	70.3556	76.9844	82.4308	76.9518	81.3518	81.4608	71.814	79.3665	89.8415	75.9494	80.3407	77.0472	ABCC11_ILMN_1732140
MFF	1.11778	0.586052	0.869536	203.982	197.143	336.366	197.881	257.877	329.175	319.336	256.358	302.149	247.462	263.937	289.227	266.696	266.875	266.741	MFF_ILMN_1680171
STAU2	-1.07023	0.661783	0.899926	98.2841	99.1492	157.58	95.3837	128.153	100.968	105.411	116.837	102.25	100.705	90.8043	136.99	111.557	109.5	111.043	STAU2_ILMN_1769720
MCHR2	-1.02089	0.806252	0.950195	93.0431	95.3389	92.8605	79.4022	110.395	87.3273	106.137	82.065	97.0759	93.2178	90.2637	92.0099	93.7384	91.8305	93.2614	MCHR2_ILMN_2383150
CLDN23	1.66484	0.170475	0.612583	1548.59	1486.44	622.773	1364.84	593.601	1729.08	1293.63	543.96	1185.97	2314.98	2090.77	1366.76	1152.1	1924.17	1345.12	CLDN23_ILMN_1725338
LOC644590	-1.16163	0.426768	0.800588	198.229	213.907	107.305	251.584	214.138	210.83	238.899	144.719	267.646	144.875	165.626	120.973	205.251	143.825	189.894	LOC644590_ILMN_1664233
MIER2	-1.03833	0.68303	0.908683	84.3231	92.3525	103.877	103.776	138.024	103.06	106.674	89.7093	108.305	83.195	96.3679	90.1329	103.345	89.8986	99.9831	MIER2_ILMN_1766159
LOC100128276	-1.00222	0.952317	0.99075	70.115	69.6211	78.6093	67.8122	61.4145	71.4852	77.3116	79.9585	66.188	74.8079	67.8385	75.1125	71.3906	72.5863	71.6895	LOC100128276_ILMN_3244821
NOSIP	-1.14168	0.285014	0.717331	989.013	1112.19	767.891	1033.93	1420.95	1236.08	1043.92	755.422	1181.95	660.891	976.653	879.388	1060.15	838.978	1004.86	NOSIP_ILMN_1759436
LRRC33	-1.0774	0.610359	0.879307	607.129	580.41	517.277	591.226	1236.67	1203.07	1026.86	539.467	1118.99	538.846	713.217	379.247	824.567	543.77	754.368	LRRC33_ILMN_1746148
LOC646008	1.08854	0.266333	0.703345	71.3813	66.264	72.7429	71.9361	77.9175	77.5744	64.7326	85.1628	77.7461	77.3052	75.4848	76.0529	73.9397	76.2809	74.525	LOC646008_ILMN_1774479
MMP25	1.38296	0.133253	0.575131	79.5124	80.8116	103.825	71.597	145.806	85.5159	67.8813	93.3696	80.9296	110.047	115.58	138.733	89.9165	121.453	97.8007	MMP25_ILMN_1717207
POLR3G	1.05673	0.409679	0.790721	63.2603	73.3821	85.4745	66.3109	66.0276	62.7664	69.8038	83.8825	63.3491	72.2275	72.258	89.7145	70.473	78.0666	72.3714	POLR3G_ILMN_2070349
UFM1	-1.03165	0.675057	0.905222	114.941	135.415	166.274	132.672	130.756	116.751	98.3918	121.174	120.466	122.618	118.166	162.673	126.316	134.486	128.358	UFM1_ILMN_2113074
DKFZP686E2158	1.06684	0.267279	0.703708	67.0953	66.9007	72.1808	79.0093	69.1925	70.5497	57.3122	70.2353	66.2113	71.6248	78.2069	70.2329	68.743	73.3548	69.896	DKFZP686E2158_ILMN_2066210
GLG1	1.00737	0.969604	0.994445	2781.25	2727.83	1828.37	2743.71	1787.73	2202.35	1656.52	2595.58	1600.52	2346.44	2314.98	2610.36	2213.76	2423.93	2266.3	GLG1_ILMN_1772261
GBGT1	1.08919	0.581616	0.867831	808.8	765.89	473.395	832.201	671.328	813.362	638.166	718.957	600.439	828.099	676.999	675.886	702.504	726.995	708.627	GBGT1_ILMN_1652906
PKD2	1.52257	0.111392	0.546071	108.966	112.114	185.657	115.691	218.789	160.711	166.415	114.291	149.164	193.056	247.887	167.285	147.977	202.743	161.669	PKD2_ILMN_2052891
GGH	2.05621	0.000235508	0.0578904	262.974	265.344	236.814	332.182	296.856	229.787	225.385	273.272	268.962	531.42	549.385	492.06	265.731	524.288	330.37	GGH_ILMN_1681754
CRIP1	-1.32303	0.336459	0.749057	1173.89	1164.2	874.775	1213.8	3632.13	1655.12	1789.34	894.633	1745.65	668.719	794.537	971.583	1571.5	811.613	1381.53	CRIP1_ILMN_1656920
PDE6G	-1.07034	0.496454	0.833457	90.5761	85.1602	77.352	85.9237	67.0694	75.5199	72.2758	76.8985	64.6139	80.0102	87.2703	69.686	77.2655	78.9888	77.6963	PDE6G_ILMN_1718299
FAM32A	1.01731	0.91479	0.980903	1344.33	1278.71	811.941	1290.12	1181.4	1003.57	1000	1198.17	963.8	1191.33	1133.63	1088.13	1119.12	1137.7	1123.76	FAM32A_ILMN_3237241
CRIM1	2.68697	5.59e-05	0.033616	69.2971	60.7341	59.8744	71.8351	65.1017	84.5486	66.4437	69.8546	67.7791	195.433	188.403	132.767	68.3854	172.201	94.3393	CRIM1_ILMN_2146418
CLPP	-1.0328	0.806783	0.950424	274.277	347.964	265.344	305.662	415.594	351.955	303.631	340.853	310.963	232.974	277.145	356.018	324.027	288.712	315.198	CLPP_ILMN_1725705
NPFF	-1.10768	0.076806	0.478352	85.8819	71.261	76.6526	87.2996	73.7055	75.5861	70.6935	70.1987	68.5661	70.9157	66.4958	73.1979	75.5383	70.2031	74.2045	NPFF_ILMN_1682503
LOC641848	1.09463	0.598093	0.874804	146.11	196.077	207.028	160.45	193.334	135.668	125.62	220.094	113.501	151.845	177.75	288.223	166.431	205.939	176.308	LOC641848_ILMN_1679025
LOC442153	-1.06488	0.517501	0.842907	89.4452	77.57	109.061	86.9322	76.2855	82.9229	95.5638	91.8862	88.5788	70.3644	84.8499	104.958	88.694	86.7241	88.2015	LOC442153_ILMN_3199896
BP75	1.18297	0.299753	0.726505	168.817	167.578	155.676	171.901	97.2462	155.628	148.792	185.595	188.722	191.931	196.095	193.718	159.995	193.915	168.475	BP75_ILMN_2147920
PSMA5	1.10287	0.406541	0.788887	3274.05	3079.11	4199.34	2964.64	3962.07	3764.77	3827.2	3470.52	3711.19	3950.74	3981.06	3610.9	3583.65	3847.57	3649.63	PSMA5_ILMN_1759952
ZNF565	1.00923	0.853365	0.963969	123.703	123.056	139.326	104.872	100.793	115.664	127.521	123.728	121.205	134.474	132.162	122.671	119.985	129.769	122.431	ZNF565_ILMN_2310019
DMXL2	1.29796	0.517854	0.842907	544.245	476.644	316.854	553.347	118.845	581.726	403.94	405.558	364.53	624.537	521.609	551.728	418.41	565.958	455.297	DMXL2_ILMN_1705663
UNKOWN_1483	-1.15557	0.0608821	0.444377	69.9717	73.4604	76.6367	72.3756	74.804	55.9548	71.577	72.0233	69.1543	56.3065	69.2711	65.4503	70.662	63.676	68.9155	UNKOWN_ILMN_1863230
CARD6	-1.2172	0.0964361	0.521181	135.311	124.759	126.543	132.099	86.1435	107.907	99.3481	114.068	102.412	114.957	105.797	97.3984	114.288	106.051	112.229	CARD6_ILMN_1779854
CCNE1	-1.1948	0.303218	0.727774	99.4397	87.4948	115.382	74.035	86.1005	90.5999	79.4884	140.935	74.4061	72.6944	84.0526	96.3257	94.209	84.3576	91.7462	CCNE1_ILMN_2374425
ATXN1L	-1.43677	0.00218712	0.140082	408.978	400.266	390.332	382.993	359.877	465.462	430.673	318.981	379.143	284.315	302.539	250.461	392.967	279.105	364.502	ATXN1L_ILMN_3233871
C6ORF160	-1.07886	0.754369	0.933551	337.269	304.9	499.301	258.067	405.714	315.331	325.325	519.314	349.006	248.484	279.736	588.23	368.247	372.15	369.223	C6orf160_ILMN_1653794
LOC92755	1.3855	0.0966612	0.521181	153.87	148.17	89.7145	168.792	109.615	150.825	146.579	144.891	132.065	190.851	176.631	161.374	138.28	176.285	147.781	LOC92755_ILMN_3224758
PRKAG2	1.25746	0.0233078	0.320705	68.4403	69.2008	59.899	70.0026	70.4164	83.173	95.8487	70.2033	74.9964	81.0589	94.3833	73.7268	73.5756	83.0563	75.9458	PRKAG2_ILMN_2293872
FGF18	1.11381	0.307695	0.730176	75.1021	71.0818	98.1347	70.7436	86.3553	83.7425	89.503	85.7876	81.3575	90.0003	90.6382	88.7385	82.4231	89.7923	84.2654	FGF18_ILMN_1797030
SEH1L	1.18816	0.276985	0.710778	290.336	252.43	377.604	234.197	297.751	342.403	290.336	297.16	284.393	307.875	370.931	406.477	296.29	361.761	312.658	SEH1L_ILMN_2381138
EIF3L	1.2872	0.0596021	0.439988	3935.98	4479.46	5069.58	4429.41	4385.57	4493.14	3541.02	5731.36	3562.08	5798.6	5637.9	5830.82	4403.07	5755.77	4741.24	EIF3L_ILMN_3240740
LOC100130446	1.05035	0.705766	0.915549	10722.8	11172.7	13749.2	10826.8	13838.7	9066.72	8914.89	15761	11103.1	11184.2	11310.2	15089.8	11684	12528.1	11895	LOC100130446_ILMN_3176040
LOC387825	-1.07559	0.45081	0.811908	148.774	129.53	203.168	156.953	153.696	121.879	126.234	179.639	115.874	127.872	141.89	173.416	148.416	147.726	148.244	LOC387825_ILMN_3233442
ARL6IP5	1.72309	0.0404083	0.388044	2341.94	2657.74	4464.01	2482.45	3366.33	2166.29	2032.75	4310.25	2007.73	5171.42	4998.88	5499	2869.95	5223.1	3458.23	ARL6IP5_ILMN_1769810
LOC729780	1.10471	0.381884	0.774089	80.6009	65.1675	84.4053	83.5477	101.161	78.325	69.2474	92.4812	79.6178	86.9996	82.1063	83.6753	81.6171	84.2604	82.2779	LOC729780_ILMN_3299682
RFX7	-1.0052	0.975151	0.995525	172.648	184.479	330.429	201.592	264.837	184.702	136.427	263.035	166.344	181.092	209.427	273.211	211.61	221.243	214.018	RFX7_ILMN_3245625
UNKOWN_1894	-1.11622	0.0953008	0.520366	78.7393	79.6277	80.16	80.6352	71.227	71.5135	73.743	67.9964	70.7816	79.5124	68.5789	66.2729	74.936	71.4547	74.0657	UNKOWN_ILMN_1905546
UCN	1.1597	0.297289	0.725234	100.945	115.854	103.478	130.872	88.9107	91.8515	85.0217	95.4539	87.3109	147.192	118.985	107.771	99.9665	124.649	106.137	UCN_ILMN_2084073
C16ORF80	1.14125	0.0893815	0.510912	375.465	408.231	384.487	417.321	346.304	370.063	351.617	445.695	348.709	459.529	428.092	445.298	383.099	444.307	398.401	C16orf80_ILMN_2112599
ZFP90	-1.05716	0.53945	0.852433	155.064	156.531	193.692	177.148	180.919	157.754	159.3	191.194	138.157	145.993	174.201	156.468	167.751	158.887	165.535	ZFP90_ILMN_1684628
EHD1	1.86745	0.0898343	0.511369	1085.18	1022.22	1358.73	1256.75	687.448	652.466	420.695	2473.69	413.362	1786.8	1505.2	3649.58	1041.17	2313.86	1359.34	EHD1_ILMN_1651832
COTL1	-1.08652	0.750936	0.932868	584.348	481.435	1179.67	745.146	653.604	899.617	776.182	647.009	963.073	644.592	686.346	584.842	770.01	638.593	737.156	COTL1_ILMN_1788283
WDR79	1.19729	0.426422	0.800588	147.828	161.374	101.146	165.626	111.575	109.581	109.039	186.897	97.9506	155.816	151.581	175.342	132.335	160.913	139.48	WDR79_ILMN_1693669
LOC646434	1.15455	0.0892799	0.510727	76.452	77.2288	63.2405	79.747	71.3467	79.1847	82.3019	79.8112	80.248	77.1304	92.9934	80.1167	76.6179	83.4135	78.3168	LOC646434_ILMN_1660227
DLG5	-1.0275	0.644107	0.893248	66.1413	78.0054	78.3675	64.7347	76.9873	73.624	65.178	70.8379	69.3872	70.0192	77.1586	68.9903	71.4737	72.056	71.6193	DLG5_ILMN_1744709
MLST8	-1.0129	0.938573	0.987608	190.046	207.411	219.721	201.81	329.576	184.821	248.793	198.719	202.606	225.217	190.098	194.666	220.389	203.327	216.124	MLST8_ILMN_1789240
UNKOWN_2890	1.00784	0.976636	0.995935	107.567	120.181	128.045	85.1539	244.49	108.007	206.649	113.924	229.491	116.724	115.248	125.967	149.279	119.313	141.787	UNKOWN_ILMN_1900734
CENPV	-1.27549	0.212611	0.655827	108.047	102.561	72.942	108.813	66.9704	98.4593	109.87	68.8678	102.396	72.8387	73.9013	72.3639	93.214	73.0346	88.1692	CENPV_ILMN_3246608
C6ORF134	1.10803	0.379108	0.774089	71.6997	83.2306	64.0238	82.3559	74.2208	91.8125	87.0087	76.7931	96.4679	69.6028	83.0977	89.8627	80.8459	80.8544	80.848	C6orf134_ILMN_1775999
EXOC3	-1.29627	0.041012	0.391766	279.246	318.981	291.769	288.788	461.309	302.607	324.796	266.617	315.408	227.258	231.999	226.305	316.613	228.521	294.59	EXOC3_ILMN_1789419
LOC401561	-1.12423	0.0817804	0.490781	88.133	72.6692	95.5638	80.6262	75.0357	78.5053	72.377	88.375	74.7389	77.5023	72.9046	76.234	80.6693	75.547	79.3887	LOC401561_ILMN_3212469
LOC654189	-1.18773	0.037037	0.378844	78.6702	78.9026	82.3244	73.2982	67.6399	67.1398	73.762	75.2969	70.7174	58.6149	62.6157	83.0977	74.1946	68.1094	72.6733	LOC654189_ILMN_1761474
LOC650799	-1.04551	0.526144	0.846817	66.4149	74.7268	81.1721	63.2198	75.7456	72.8264	67.0218	65.739	74.1654	71.6293	69.5725	70.7354	71.2258	70.6457	71.0807	LOC650799_ILMN_1715436
VDR	1.39664	0.0799628	0.485703	130.038	132.578	137.838	125.914	213.519	137.258	117.034	113.607	123.703	244.658	194.208	136.248	136.832	191.704	150.55	VDR_ILMN_2319952
UNKOWN_829	-1.11164	0.0133571	0.27142	89.511	86.4608	87.937	77.2047	76.0271	78.4368	85.2331	83.4429	78.5553	75.0015	82.0339	80.5221	82.5343	79.1858	81.6972	UNKOWN_ILMN_1901934
SLMAP	1.27612	0.147459	0.591974	369.022	425.646	577.721	366.151	549.791	346.825	349.288	447.88	370.339	592.058	562.327	566.419	422.518	573.602	460.289	SLMAP_ILMN_1783120
LOC652726	-1.07165	0.703358	0.914683	140.336	145.117	104.892	170.649	88.8595	140.796	164.986	170.798	167.406	113.582	115.649	132.137	143.76	120.456	137.934	LOC652726_ILMN_1667932
HBB	-1.05839	0.67209	0.903675	128.075	120.26	92.929	117.252	76.8024	108.156	113.011	94.7473	114.528	114.787	106.376	98.8697	107.307	106.677	107.149	HBB_ILMN_2100437
LOC441711	1.68152	0.0450902	0.402821	84.8538	108.134	62.6561	75.867	84.8499	76.5733	76.4268	121.121	71.7116	170.018	139.221	115.48	84.6882	141.573	98.9094	LOC441711_ILMN_3219695
RRP15	1.51313	0.000147099	0.0526766	290.942	337.4	319.666	300.289	274.1	280.297	297.434	385.754	372.575	437.113	493.739	503.724	317.606	478.192	357.753	RRP15_ILMN_1685661
ISCA2	1.01559	0.790824	0.944445	167.525	183.997	205.165	195.802	156.055	172.795	155.869	227.595	165.944	168.627	183.65	213.907	181.194	188.728	183.078	ISCA2_ILMN_2136635
UNKOWN_1243	1.495	0.000244768	0.0578904	75.1078	74.9204	61.4569	73.8448	76.5589	78.5184	78.0429	73.8976	86.981	118.147	109.524	89.299	75.481	105.657	83.0249	UNKOWN_ILMN_1839665
CD300LB	-1.32164	0.0126819	0.266413	81.8859	81.0371	80.8941	96.7291	97.8291	85.738	89.1039	69.4636	90.851	55.7475	64.4335	64.7338	85.948	61.6383	79.8706	CD300LB_ILMN_1782741
P2RY10	1.01142	0.843535	0.960467	70.2298	70.3158	72.6431	70.6455	64.9302	79.6953	62.4959	73.8587	62.35	70.9542	69.8724	74.8655	69.6849	71.8974	70.238	P2RY10_ILMN_1784774
SLC24A3	1.26319	0.0382548	0.381451	68.6647	68.5705	56.5508	63.3807	56.1068	55.2114	62.0471	64.3959	55.0427	83.1932	89.4653	72.1068	61.1078	81.5884	66.228	SLC24A3_ILMN_1663519
CARD8	-1.15794	0.0942082	0.518535	473.395	420.889	484.438	445.298	310.743	420.42	384.03	438.649	401.047	389.302	395.857	403.405	419.879	396.188	413.956	CARD8_ILMN_2192281
UNKOWN_841	-1.07976	0.381708	0.774089	72.4401	71.5366	85.7642	82.6193	69.0895	91.2131	70.5322	72.1467	76.7312	64.9229	71.3274	76.2387	76.897	70.8297	75.3802	UNKOWN_ILMN_1879739
LOC642897	1.03059	0.811718	0.951291	126.656	127.614	132.977	113.758	140.856	122.335	146.009	184.891	139.326	117.876	113.541	175.782	137.158	135.733	136.802	LOC642897_ILMN_1701077
SIGLEC1	-1.90512	0.146227	0.590716	463.784	464.371	148.976	477.023	164.52	398.206	392.27	314.11	408.577	183.143	188.339	134.525	359.093	168.669	311.487	SIGLEC1_ILMN_1725320
GOLGA8B	-1.17548	0.40202	0.785949	93.4462	74.0062	140.555	64.5921	92.6247	83.7214	84.8438	89.7831	82.2908	74.1809	77.4631	104.145	89.5404	85.2631	88.471	GOLGA8B_ILMN_2103547
MEG8	-1.05734	0.39167	0.779742	85.6561	84.1915	85.9985	83.6779	80.248	78.7593	72.2521	80.9657	75.8336	91.7598	77.3851	73.8874	80.8425	81.0108	80.8846	MEG8_ILMN_3236808
NFATC1	1.10069	0.784407	0.942487	118.716	110.285	243.207	132.898	174.72	102.191	98.8697	461.729	86.0661	118.13	136.013	264.276	169.853	172.806	170.592	NFATC1_ILMN_1707051
PHF7	-1.08775	0.415497	0.794413	93.1626	101.858	92.5744	99.4724	85.8287	96.8263	109.791	79.0216	113.666	97.8794	89.0479	78.3106	96.9112	88.4127	94.7866	PHF7_ILMN_2375156
KLF4	1.07567	0.500045	0.835443	77.511	87.9862	96.682	97.4509	101.516	85.3047	106.898	82.7969	99.7682	98.1347	104.344	80.1448	92.8794	94.2079	93.2115	KLF4_ILMN_1779857
LOC100132324	-1.30459	0.101112	0.529414	121.847	134.774	126.909	116.575	199.837	173.273	168.526	106.068	168.526	96.6214	95.4539	101.771	146.26	97.9488	134.182	LOC100132324_ILMN_3247781
LOC100134540	-1.0553	0.766425	0.937447	84.6146	78.2365	85.4105	69.6938	143.901	90.5761	93.2547	87.1198	98.621	76.2855	71.0498	88.763	92.3809	78.6994	88.9605	LOC100134540_ILMN_3244855
SLC22A1	-1.13898	0.326547	0.741261	95.3952	86.2976	71.1351	70.6025	63.835	80.1373	87.1116	101.892	71.1505	73.0964	82.1256	66.0212	80.8396	73.7477	79.0666	SLC22A1_ILMN_1715742
YDJC	1.02024	0.852377	0.963756	110.272	118.892	106.365	112.249	131.9	127.499	145.363	118.356	141.952	90.1485	128.083	128.254	123.65	115.495	121.611	YDJC_ILMN_1812580
MGC2752	1.02965	0.81945	0.952893	108.522	87.5915	100.141	114.737	172.795	123.281	116.1	113.83	117.713	94.7329	96.7057	113.424	117.19	101.621	113.298	MGC2752_ILMN_1796793
ZNF187	-1.08964	0.475603	0.822272	145.585	154.651	236.779	151.68	163.222	150.431	157.935	213.18	138.565	159.901	135.461	190.24	168.003	161.867	166.469	ZNF187_ILMN_1760982
LOC285634	1.12359	0.160715	0.602598	60.9817	72.8798	68.0885	62.5813	70.975	65.3885	62.6537	75.1529	84.3465	76.382	70.578	79.6235	69.2276	75.5278	70.8026	LOC285634_ILMN_3281845
SFT2D1	-1.11755	0.200611	0.64527	2855.61	3253.02	3975.21	2977.1	3127.43	3326.79	3188.07	3446.68	3541.02	2743.71	3032.87	3179.59	3298.99	2985.39	3220.59	SFT2D1_ILMN_1734895
PREI3	1.47746	0.0863006	0.503803	285.107	226.305	491.911	314.042	288.533	351.617	254.138	421.96	239.727	461.729	506.274	437.889	319.26	468.631	356.603	PREI3_ILMN_1733356
LOC648196	1.26167	0.163057	0.604819	100.221	85.5435	54.8716	95.1031	74.0584	86.48	94.622	71.9615	89.4752	111.412	112.364	75.4694	83.5929	99.7485	87.6318	LOC648196_ILMN_1682968
TAF1D	-1.13045	0.331955	0.744164	71.8772	68.8613	92.6247	69.5602	80.8365	71.5268	79.0171	71.8376	80.1115	61.0273	60.2729	86.277	76.2503	69.1924	74.4859	TAF1D_ILMN_3235027
CHD1	1.10763	0.165221	0.607721	199.928	208.492	268.251	240.488	218.013	162.442	148.122	253.153	197.978	213.232	256.571	277.734	210.763	249.179	220.367	CHD1_ILMN_1654583
RAPGEF1	1.64387	0.149674	0.593633	3675.48	3441.7	1202.62	3702.95	2296.67	2769.2	2276	2449.41	2351.4	4955.82	3900.67	3496	2685.05	4117.5	3043.16	RAPGEF1_ILMN_1769412
LOC440043	1.26564	0.145625	0.590106	4726.91	4881.97	5669.46	4862.5	5304.19	3914.56	3649.58	6834.12	3789.98	6416.05	5193.65	7960.13	4848.14	6523.27	5266.93	LOC440043_ILMN_3201115
C16ORF88	1.11059	0.339702	0.750938	70.0387	61.8097	72.1159	68.5059	85.6682	66.7393	78.2762	76.1435	59.2976	74.7975	73.3064	77.9935	70.955	75.3658	72.0577	C16orf88_ILMN_3246732
C12ORF77	1.11526	0.0155223	0.283903	78.6934	81.7184	73.9926	78.0157	78.1844	80.0008	81.0404	85.5695	80.0972	91.0454	85.6071	84.6856	79.7014	87.1127	81.5542	C12orf77_ILMN_3247187
METTL14	1.04774	0.6218	0.884243	170.949	136.826	188.608	157.992	123.648	142.894	152.992	164.129	133.864	189.201	176.724	151.751	152.434	172.559	157.465	METTL14_ILMN_2124523
ATAD3B	1.21664	0.128478	0.571077	83.5589	70.5565	55.3593	79.7004	63.9407	70.6345	76.4604	78.653	69.2271	80.5956	80.1779	90.9566	72.0101	83.91	74.9851	ATAD3B_ILMN_2131936
ITM2A	1.0707	0.305351	0.728667	79.527	82.4737	78.8436	75.5373	84.9564	78.1025	84.5245	77.4797	98.5577	86.5348	80.9402	90.6238	82.2225	86.0329	83.1751	ITM2A_ILMN_2076600
SKIV2L	1.13937	0.44109	0.806979	381.356	338.879	230.304	425.856	555.885	335.138	386.641	379.902	363.636	387.944	348.475	325.642	377.511	354.02	371.638	SKIV2L_ILMN_1666512
HIRA	-1.15416	0.0740218	0.470691	102.325	98.2098	84.7883	89.6793	97.9212	82.2683	78.8799	74.1841	85.8544	72.9099	97.8981	77.6445	88.2345	82.8175	86.8802	HIRA_ILMN_1813664
RNF121	1.32004	0.192418	0.635371	347.253	417.967	230.767	378.194	318.831	322.073	248.123	397.731	277.497	387.695	413.693	480.344	326.493	427.244	351.681	RNF121_ILMN_2356031
ARFGAP2	1.08911	0.740797	0.92878	429.744	393.256	265.908	419.317	265.344	272.615	211.669	468.938	212.404	390.217	347.002	428.734	326.577	388.651	342.096	ARFGAP2_ILMN_1769250
TACC3	-1.59698	0.0415648	0.393651	210.668	195.469	353.895	212.69	310.578	239.384	284.532	266.664	294.55	130.738	146.599	186.691	263.159	154.676	236.038	TACC3_ILMN_1724407
FPR1	2.95724	0.00385089	0.168441	608.971	659.152	355.262	653.749	742.528	1092.34	750.584	313.497	741.178	1463.89	1384.73	1819.38	657.473	1556	882.105	FPR1_ILMN_2092118
C1ORF84	1.05274	0.549207	0.856126	97.8377	91.7271	85.3771	82.6976	94.9851	85.5435	87.1346	76.8902	67.9659	110.385	101.422	79.8486	85.5732	97.2186	88.4845	C1orf84_ILMN_1716517
LOC100129218	1.02508	0.393334	0.781182	78.3399	76.7949	77.4887	76.075	79.5105	70.7709	79.7118	79.7934	78.0564	77.2629	81.0078	80.2296	77.3935	79.5001	77.9202	LOC100129218_ILMN_3184315
CCM2	1.05973	0.614962	0.881072	75.005	78.9495	53.6086	87.9046	70.1881	82.9867	86.9472	89.5192	85.8383	72.8602	73.9054	70.1596	78.9941	72.3084	77.3227	CCM2_ILMN_1692271
LOC285741	-1.25996	0.0712601	0.465551	735.901	669.579	717.987	718.824	496.656	692.484	643.706	670.658	619.707	463.089	564.41	676.723	662.834	568.074	639.144	LOC285741_ILMN_3216336
DHRS9	-2.38931	0.0207468	0.312157	212.122	173.077	128.254	195.28	82.0971	210.869	216.396	122.721	212.469	66.753	78.0335	66.2716	172.587	70.3527	147.029	DHRS9_ILMN_2281502
DOK1	-1.33378	0.0269936	0.339952	86.827	83.5278	76.3929	85.8716	101.094	63.4702	67.0084	74.9886	71.9978	53.5827	67.5377	64.5226	79.0199	61.881	74.7351	DOK1_ILMN_1700086
TSPAN10	1.09863	0.666018	0.901128	174.253	180.454	119.446	189.814	96.868	105.303	123.088	159.92	136.116	179.378	168.792	164.493	142.807	170.887	149.827	TSPAN10_ILMN_1656194
EP400	-1.19754	0.349468	0.759088	316.398	299.461	494.106	333.249	354.658	364.635	401.892	247.836	361.934	334.809	284.277	286.409	352.686	301.832	339.972	EP400_ILMN_1673023
RBM33	-1.16896	0.269928	0.705079	454.703	416.824	418.687	446.416	240.32	375.279	318.666	400.488	333.405	368.488	360.432	374.044	378.31	367.654	375.646	RBM33_ILMN_1747968
PTGIR	1.05569	0.836088	0.958215	71.0469	76.0877	134.902	81.537	178.043	97.0132	93.3935	95.8593	75.871	84.441	98.8282	102.813	100.417	95.3607	99.153	PTGIR_ILMN_1747023
HMGN3	-1.04116	0.400257	0.784886	73.4441	82.8383	80.1874	76.5283	81.9382	76.6298	86.8633	74.2198	83.8214	71.9855	79.3544	75.67	79.6078	75.6699	78.6234	HMGN3_ILMN_1731984
PLSCR3	-1.05035	0.86234	0.967789	1136.04	1191.33	791.21	1191	684.668	797.191	623.494	1595.93	576.891	903.622	747.127	1368.83	954.195	1006.53	967.278	PLSCR3_ILMN_1703433
PLGLB1	-1.13223	0.289935	0.71999	96.3391	86.2799	115.462	85.4609	78.932	109.442	102.337	91.1478	104.598	81.8058	84.4587	95.7005	96.6664	87.3217	94.3302	PLGLB1_ILMN_2094416
DSC2	1.06281	0.835625	0.958199	112.932	122.502	246.109	106.498	248.732	134.967	127.095	133.669	112.101	147.764	184.26	150.127	149.401	160.717	152.23	DSC2_ILMN_1663119
LOC653226	1.2542	0.121652	0.559717	2028.49	2241.84	2876.17	2229.82	3287.51	2037.89	2820.5	2670.64	2765.81	2738.31	3106.9	3032.87	2550.96	2959.36	2653.06	LOC653226_ILMN_1763404
LOC730256	-1.0149	0.904467	0.9787	129.865	127.146	80.4419	113.707	121.778	126.879	119.394	83.3012	143.356	112.319	106.785	105.936	116.208	108.347	114.242	LOC730256_ILMN_1704014
LOC641788	1.04457	0.565116	0.86088	81.4608	64.0294	67.8585	68.8292	65.9434	69.5295	58.8118	67.2838	66.4975	71.0766	71.0842	79.8439	67.8049	74.0016	69.3541	LOC641788_ILMN_1669096
LOC100131658	-1.06987	0.170193	0.612339	82.1168	74.3044	74.8114	66.4181	65.2194	70.3644	77.8404	71.9282	64.7621	69.3176	70.2415	76.5562	71.9739	72.0385	71.99	LOC100131658_ILMN_3211472
ZNF428	1.03436	0.922947	0.983028	729.016	788.032	304.499	733.459	1193.61	585.847	518.253	870.673	524.092	530.087	498.51	732.593	694.165	587.063	667.389	ZNF428_ILMN_1652754
FHDC1	-1.10149	0.262817	0.701223	74.9997	74.9753	71.6946	64.586	57.5453	73.0642	74.4748	61.1787	69.8038	62.0187	74.3928	65.384	69.1469	67.2652	68.6765	FHDC1_ILMN_1699206
FAM98B	-1.15204	0.270406	0.705079	74.8786	81.6028	72.0797	73.1853	62.3471	60.2238	56.3843	82.0245	63.7871	72.0606	69.9092	57.18	69.6126	66.3833	68.8052	FAM98B_ILMN_2242984
ARHGAP8	-1.18154	0.0570571	0.435654	83.9826	80.2578	72.4594	88.2191	78.7165	76.5143	83.4355	78.991	68.2776	69.4025	58.7828	72.5773	78.9837	66.9209	75.968	ARHGAP8_ILMN_2342851
LOC728975	-1.19976	0.0217338	0.317658	83.3153	95.1491	94.7473	92.5186	89.9094	80.6324	93.8068	85.3419	82.1107	77.8552	76.2529	73.2609	88.6146	75.7897	85.4084	LOC728975_ILMN_3230241
GPR1	1.00355	0.981545	0.996406	265.045	298.219	175.953	290.671	387.994	263.322	300.165	217.798	273.359	267.743	215.542	243.566	274.725	242.284	266.615	GPR1_ILMN_2107004
LOC727758	-1.09888	0.478117	0.82356	155.085	153.333	205.303	119.978	83.2716	152.073	146.893	153.87	134.614	147.338	143.81	173.641	144.935	154.929	147.434	LOC727758_ILMN_3248379
COQ2	-1.11127	0.255796	0.695478	855.528	977.375	726.475	872.435	1159.02	1009.94	1210.36	804.192	1200.97	703.455	826.362	761.47	979.588	763.762	925.632	COQ2_ILMN_1756572
RUNDC2A	1.14496	0.010007	0.243491	62.6735	71.0691	72.0917	71.3604	71.9007	68.21	80.2163	74.3378	80.5332	76.1564	80.9333	78.1958	72.4881	78.4285	73.9732	RUNDC2A_ILMN_1775357
PSCD4	-1.29468	0.095701	0.520856	1104.2	1080.73	1382.5	1099.57	1493.18	1565.97	1143.3	1407.76	1185.02	841.593	846.781	1066.83	1273.58	918.401	1184.79	PSCD4_ILMN_1660364
LOC645253	1.04352	0.549409	0.856346	86.7554	82.0496	71.3617	77.0289	67.138	70.626	74.5615	71.1535	66.0898	87.2454	87.9818	75.1976	74.0849	83.4749	76.4324	LOC645253_ILMN_1742256
C13ORF37	1.31742	0.00697218	0.204832	216.57	224.515	242.829	222.136	204.676	203.168	187.317	266.838	213.394	292.145	317.622	290.942	220.16	300.236	240.179	C13orf37_ILMN_3243945
UNKOWN_189	-1.16391	0.0226585	0.318786	91.3071	79.0767	83.296	77.8053	68.2242	78.2397	81.4223	75.6984	58.335	83.9528	64.522	70.4177	77.045	72.9642	76.0248	UNKOWN_ILMN_1859392
UNKOWN_2024	-1.03147	0.590959	0.871543	89.972	90.0446	83.1843	91.7083	82.2026	82.9189	89.3598	75.5988	81.954	93.2404	81.6995	80.6165	85.2159	85.1855	85.2083	UNKOWN_ILMN_1859393
KCNK4	1.01572	0.88747	0.974722	96.7939	88.9523	100.316	104.238	121.484	95.674	95.9191	96.347	102.761	100.752	78.6342	114.243	100.276	97.8762	99.6762	KCNK4_ILMN_1801467
TCF19	-1.09771	0.173288	0.616245	83.0838	79.653	68.6261	78.5507	76.3161	71.568	70.5989	76.3864	74.1607	74.8324	67.4784	67.9971	75.4382	70.1026	74.1043	TCF19_ILMN_1682008
FAH	-1.38713	0.147334	0.591647	655.596	708.75	439.149	740.442	655.428	723.11	943.904	448.253	1084.65	392.074	473.703	411.635	711.031	425.804	639.725	FAH_ILMN_1781536
ACTA2	1.964	0.0331895	0.367523	389.884	378.654	309.795	409.83	472.906	287.559	215.86	452.125	221.704	804.192	753.952	571.436	348.702	709.86	438.991	ACTA2_ILMN_1671703
LOC389517	-1.07621	0.179297	0.622602	68.6001	78.6496	74.1703	70.9067	65.5684	64.5033	70.8739	67.1167	80.0669	68.4933	71.7848	65.2943	71.1618	68.5241	70.5024	LOC389517_ILMN_1700466
IFNAR2	-1.53832	0.0446835	0.401809	522.959	581.144	709.624	544.245	1013.57	702.293	698.783	606.549	740.709	344.502	373.474	460.458	679.986	392.811	608.192	IFNAR2_ILMN_1791057
ANKRD46	1.02692	0.893261	0.976212	117.339	110.172	221.643	129.228	185.077	160.905	153.986	168.214	144.476	131.177	144.547	163.651	154.56	146.458	152.535	ANKRD46_ILMN_1712298
OR2A20P	-1.11021	0.155666	0.599015	87.4092	103.332	72.9665	67.9737	102.232	93.9927	80.2607	72.0644	94.7732	80.2433	80.9012	74.189	86.1115	78.4445	84.1948	OR2A20P_ILMN_1738976
LOC643757	-1.08218	0.396706	0.783473	88.0124	77.4146	65.5401	72.691	71.8573	65.6068	58.2013	61.955	74.619	68.7016	72.3012	70.9354	70.6553	70.6461	70.653	LOC643757_ILMN_1734031
STARD3	-1.08013	0.665174	0.90091	223.56	238.755	191.633	227.989	440.062	229.338	331.344	187.182	280.642	239.862	201.355	168.059	261.167	203.092	246.648	STARD3_ILMN_1657095
LOC388122	-1.13424	0.154296	0.59832	85.0358	89.4893	90.9025	69.1759	76.6256	78.2667	62.2968	82.7235	66.3941	69.851	82.4192	82.3449	77.8789	78.205	77.9604	LOC388122_ILMN_1775470
UHRF1BP1	1.00985	0.924761	0.983675	161.628	165.794	233.919	158.593	119.638	158.728	115.635	179.443	145.62	173.759	176.584	210.391	159.889	186.911	166.644	UHRF1BP1_ILMN_3242462
UNKOWN_1731	1.07581	0.131111	0.573082	98.4968	103.39	109.26	110.866	106.395	105.948	109.236	98.5256	97.7601	113.111	113.774	107.652	104.431	111.513	106.201	UNKOWN_ILMN_1853631
SLC25A26	1.20379	0.159947	0.602401	114.799	114.772	94.512	105.303	81.7184	103.877	93.4109	131.638	116.738	128.254	128.501	131.808	106.308	129.521	112.111	SLC25A26_ILMN_1777976
UNKOWN_1739	1.01799	0.595476	0.873476	82.6917	76.3929	81.0984	76.0188	67.6665	80.707	89.0328	76.0421	72.7333	88.672	72.6082	83.9435	78.0426	81.7412	78.9673	UNKOWN_ILMN_1853632
UNKOWN_731	-1.01191	0.900778	0.977476	73.4508	76.3488	88.672	65.0285	67.6044	77.1009	65.2667	81.8948	66.2381	68.6664	86.3875	80.9041	73.5117	78.6527	74.7969	UNKOWN_ILMN_1878603
ARID2	-1.10784	0.266257	0.703345	107.526	122.39	148.866	113.913	91.919	118.227	105.393	106.909	105.622	115.564	107.585	115.891	113.418	113.013	113.317	ARID2_ILMN_1795247
UNKOWN_1454	-1.09158	0.339921	0.751043	89.9094	107.46	78.9612	85.8287	74.0403	90.0083	75.1934	71.763	78.6439	90.8349	82.8585	77.9308	83.5342	83.8747	83.6194	UNKOWN_ILMN_1828161
NDUFS7	1.0448	0.852742	0.96376	2612.61	2577.99	2628.52	2429.29	1729.72	1402.13	1430.46	3134	1251.42	3051.6	2738.31	2416.24	2132.91	2735.38	2283.53	NDUFS7_ILMN_1669966
ZMIZ2	1.63514	0.0136378	0.273314	159.92	154.534	196.077	158.99	214.266	185.481	159.874	232.616	142.602	286.62	271.118	272.615	178.262	276.784	202.893	ZMIZ2_ILMN_1760718
APPBP2	-1.03055	0.830441	0.956526	282.76	272.97	366.869	294.907	304.269	209.562	217.722	353.314	206.601	283.931	315.647	288.683	278.775	296.087	283.103	APPBP2_ILMN_2149766
SOSTDC1	1.17041	0.0286472	0.34718	80.8582	71.5471	68.4688	72.751	75.2778	88.107	93.3755	67.677	86.9472	89.1394	84.4373	84.3753	78.3344	85.984	80.2468	SOSTDC1_ILMN_1715463
ZNF37B	-1.11511	0.150029	0.593674	79.1415	84.5202	92.5186	91.4479	85.9454	71.5879	81.7796	76.3126	83.847	64.8473	82.9274	82.9939	83.0112	76.9229	81.4891	ZNF37B_ILMN_3300604
CD22	-1.26138	0.3626	0.766901	138.656	132.922	73.877	114.815	79.0615	127.824	197.725	72.823	188.983	107.205	90.1558	70.193	125.187	89.1847	116.187	CD22_ILMN_1792075
NEU1	-1.10688	0.593068	0.872827	1249.66	1244.67	828.393	1255.53	897.67	1486.44	1328.57	809.455	1474.36	1176.75	1181.4	683.444	1174.97	1013.87	1134.7	NEU1_ILMN_1763144
NDUFC1	-1.23278	0.287114	0.717916	564.236	502.793	532.495	483.529	822.331	454.009	705.965	569.142	717.834	354.002	419.188	543.37	594.704	438.853	555.741	NDUFC1_ILMN_1733603
LOC642441	-1.01186	0.871495	0.970083	74.5829	75.7733	87.4839	84.2905	87.8665	76.094	87.2088	73.9879	85.726	79.2165	81.6887	73.7467	81.446	78.2173	80.6388	LOC642441_ILMN_3248595
AAMP	-1.03154	0.821414	0.953459	184.602	210.247	183.102	178.802	360.432	221.078	213.131	166.926	215.179	166.052	203.755	191.362	214.833	187.056	207.889	AAMP_ILMN_1653165
SEC61A1	1.16062	0.347591	0.757496	3519.53	3474.46	3702.95	3567.8	2502.67	2378.87	1932.3	4013.49	1995.79	4242.24	3767.7	4429.41	3009.76	4146.45	3293.93	SEC61A1_ILMN_1659564
HDAC1	1.00185	0.977912	0.995981	2418.68	2416.24	2618.41	2312.14	2138.51	2346.44	1853.76	2517.7	1826.69	2336.35	2475.76	2660.45	2272.06	2490.85	2326.76	HDAC1_ILMN_1727458
C17ORF81	1.1971	0.0420057	0.395462	124.042	113.785	115.58	143.65	110.99	121.235	108.234	135.281	122.552	144.178	138.201	140.448	121.705	140.942	126.515	C17orf81_ILMN_1672554
CPOX	1.27178	0.0867277	0.504639	156.656	180.175	198.719	173.895	245.956	157.097	148.198	227.062	165.654	203.313	224.275	253.03	183.712	226.873	194.502	CPOX_ILMN_3240389
ZNF597	-1.09782	0.408198	0.789851	85.8383	83.2481	85.0544	71.9523	89.4049	86.0883	102.954	70.858	77.0085	69.1863	83.0477	79.9487	83.6008	77.3942	82.0491	ZNF597_ILMN_2162358
GRWD1	-1.00431	0.97253	0.995041	339.522	358.003	296.656	351.368	511.056	448.599	420.283	375.398	431.234	309.49	292.968	392.591	392.458	331.683	377.264	GRWD1_ILMN_1742166
PTMS	-1.24432	0.27362	0.707325	113.942	141.812	99.1041	130.756	377.699	194.286	236.814	111.575	249.978	85.9533	115.996	83.3657	183.996	95.105	161.774	PTMS_ILMN_1721046
PGBD4	1.24196	0.0154628	0.283594	72.9347	73.0017	63.4333	65.1586	74.5733	77.4124	68.182	80.3555	74.3155	89.7145	85.5541	84.296	72.1519	86.5215	75.7443	PGBD4_ILMN_1651690
LOC644768	-1.09591	0.525872	0.846817	69.2271	83.7687	76.1714	75.8489	42.8922	69.3538	68.5677	80.8979	55.7632	69.0445	65.9797	73.6697	69.1657	69.5646	69.2654	LOC644768_ILMN_1757606
UNKOWN_1737	-1.04179	0.574397	0.864905	79.5897	92.5661	72.1456	72.1741	64.8176	60.6518	68.8013	67.1126	69.7168	76.9698	76.2791	80.0669	71.9528	77.7719	73.4076	UNKOWN_ILMN_1847123
LOC100128737	-1.03493	0.741727	0.929303	91.5806	84.7517	85.3994	92.7652	85.2256	77.4348	65.3431	90.652	69.9318	92.1677	85.3917	75.9773	82.5649	84.5122	83.0517	LOC100128737_ILMN_3271218
LOC440926	1.07032	0.591433	0.871583	233.875	273.211	198.275	214.393	288.627	175.98	181.372	248.484	264.215	216.396	248.16	289.277	230.937	251.278	236.022	LOC440926_ILMN_2402936
SEC22C	1.15373	0.0366705	0.376642	168.192	162.09	149.144	184.029	168.192	182.229	192.581	161.976	159.729	211.335	181.333	162.94	169.796	185.203	173.648	SEC22C_ILMN_1752435
ZFP14	-1.06065	0.465181	0.817761	88.0589	69.6058	83.6149	75.0648	71.4852	70.3358	88.2816	69.2	82.4042	76.3003	74.0448	76.0271	77.5612	75.4574	77.0353	ZFP14_ILMN_1764694
LOC100134152	1.03307	0.570303	0.863489	84.0823	90.4576	76.1377	91.0959	90.3367	80.8625	71.8937	73.9044	85.5043	83.01	85.0092	90.4773	82.6972	86.1655	83.5643	LOC100134152_ILMN_3241568
TMC8	-1.10784	0.166676	0.609347	113.412	107.443	81.5956	95.8868	151.962	119.719	132.302	101.534	129.284	93.5628	96.5758	80.9296	114.793	90.3561	108.684	TMC8_ILMN_2211534
KIAA0355	-1.0629	0.3441	0.754516	174.91	202.749	204.088	173.167	163.079	174.362	189.654	177.196	190.004	183.868	197.522	165.956	183.245	182.449	183.046	KIAA0355_ILMN_1659845
EIF4B	-1.15977	0.502855	0.836933	1476.04	1402.13	2110.09	1392.21	730.341	1668.23	1388.88	1180.44	1311.57	1584.72	1462.08	1208.24	1406.66	1418.35	1409.58	EIF4B_ILMN_1655497
FLJ20021	-1.12891	0.350082	0.759088	110.032	108.955	141.567	125.112	126.739	81.8251	87.9778	164.615	90.4346	89.0112	97.223	136.312	115.251	107.516	113.317	FLJ20021_ILMN_1754114
UNKOWN_520	-1.11851	0.147299	0.591647	86.1572	77.7113	97.0759	77.564	72.7333	80.8502	75.3601	75.8354	82.832	71.2034	74.8546	87.1467	80.6799	77.7349	79.9437	UNKOWN_ILMN_1910893
LRG1	1.02754	0.739875	0.928598	82.3268	84.5895	62.1261	70.1166	65.5875	69.3724	77.9459	74.171	75.9885	73.0907	82.4956	77.8453	73.5805	77.8105	74.638	LRG1_ILMN_1805228
LARP1B	1.34059	0.0418792	0.394831	191.425	217.963	224.04	186.043	204.991	185.025	158.678	252.962	191.222	243.767	243.319	379.706	201.372	288.931	223.262	LARP1B_ILMN_1733390
LOC651919	1.0102	0.899734	0.977476	76.3929	75.2172	73.1434	69.4047	87.9318	80.0324	79.1708	98.197	82.8124	72.9366	76.5023	77.6508	80.2558	75.6966	79.116	LOC651919_ILMN_1762808
LOC728153	-1.55441	0.0284473	0.345853	348.709	320.752	408.978	324.513	396.962	500.49	490.994	285.461	447.003	225.034	238.105	227.311	391.54	230.15	351.193	LOC728153_ILMN_1771048
LOC642981	1.04481	0.433879	0.804484	85.7593	81.6433	79.6381	76.2182	87.6042	86.1128	76.5062	86.5484	81.0129	81.9218	87.1852	89.0418	82.3382	86.0496	83.266	LOC642981_ILMN_1703475
WDYHV1	1.06111	0.519325	0.843341	100.026	116.974	121.484	107.674	148.499	124.873	124.72	133.932	137.606	102.864	123.105	134.11	123.976	120.026	122.989	WDYHV1_ILMN_3235472
CDK5	1.13728	0.0266982	0.339534	281.154	281.007	252.715	251.747	325.412	322.585	280.561	266.283	282.76	320.193	309.49	296.372	282.692	308.685	289.19	CDK5_ILMN_1781987
ZNF484	-1.04967	0.509133	0.839682	87.9091	103.927	125.491	110.433	115.664	105.797	95.9753	115.748	96.7102	94.0502	105.162	100.231	106.406	99.8143	104.758	ZNF484_ILMN_1683854
SH3BP5L	-1.16621	0.214475	0.65711	249.268	222.953	196.721	235.204	422.624	263.542	270.644	212.373	286.145	197.377	203.6	171.52	262.164	190.832	244.331	SH3BP5L_ILMN_1665384
STAG3L2	-1.09773	0.459069	0.815335	211.198	229.378	157.776	209.801	304.9	247.615	291.851	193.643	296.582	170.588	174.305	194.327	238.083	179.74	223.497	STAG3L2_ILMN_1791375
MST1	1.12425	0.175209	0.617551	82.6012	77.8271	86.8759	76.6066	70.1205	82.0971	69.3529	83.922	89.9263	87.0988	96.182	94.7329	79.9255	92.6712	83.112	MST1_ILMN_1707464
WDSUB1	1.34116	0.175051	0.617551	503.067	450.32	304.438	484.698	320.752	338.471	426.606	329.799	459.637	650.935	629.541	405.998	401.976	562.158	442.022	WDSUB1_ILMN_1735275
KRTAP4-8	-1.03087	0.688411	0.910523	77.5244	72.1354	74.1099	85.5254	65.6869	90.1605	75.5764	84.296	75.2678	67.5829	69.3342	80.7355	77.8092	72.5509	76.4946	KRTAP4-8_ILMN_1684885
FOXO4	1.21395	0.334691	0.747144	299.103	290.745	140.422	322.073	335.875	274.665	312.894	262.075	320.94	307.815	253.153	280.348	284.31	280.439	283.342	FOXO4_ILMN_1712095
PILRA	1.41015	0.0536503	0.429403	1253.1	1215.74	895.189	1222.03	2055.14	1650.64	2139.69	981.168	1878.26	1622.44	1554.93	1515.89	1476.77	1564.42	1498.68	PILRA_ILMN_2362858
PLOD1	-1.0238	0.90887	0.979406	2713.57	2765.81	1883.5	2612.61	2021.55	1850.9	1435.97	2930.87	1762.04	2047.3	2328.48	2763.34	2219.65	2379.71	2259.66	PLOD1_ILMN_1684391
MRPS6	1.01668	0.916587	0.98176	6269.78	5705.48	4248.15	5605.31	3767.7	5785.71	4376.36	3945.57	4829.17	5118.42	5215.58	5982.14	4948.14	5438.71	5070.78	MRPS6_ILMN_1723874
RRN3	1.03825	0.745184	0.931176	179.137	160.254	239.384	142.367	165.188	159.646	170.911	221.168	168.192	169.517	202.655	223.887	178.472	198.686	183.526	RRN3_ILMN_1765401
ARHGAP30	-1.16287	0.611351	0.879307	651.231	739.313	283.22	728.375	409.14	765.89	729.874	534.161	762.488	426.816	432.661	469.574	622.633	443.017	577.729	ARHGAP30_ILMN_2408851
LOC163233	1.15581	0.385012	0.775632	97.3174	104.816	87.4673	101.422	92.4612	75.9319	85.0861	149.203	81.4944	114.142	106.125	113.725	97.2443	111.331	100.766	LOC163233_ILMN_1773236
LOC646990	1.05662	0.618509	0.882711	69.5862	67.6364	91.6975	72.4724	91.6495	79.286	75.9484	86.2976	79.4511	87.2152	75.2338	77.5907	79.3361	80.0133	79.5054	LOC646990_ILMN_1710458
SLC36A4	1.49184	0.0105289	0.248806	125.086	151.633	126.754	142.453	203.717	133.04	196.284	133.758	181.532	188.692	212.373	199.194	154.918	200.086	166.21	SLC36A4_ILMN_2082324
KIFC2	-1.52645	0.00815202	0.217853	164.662	156.953	179.296	158.065	220.679	207.35	231.999	148.774	198.453	112.172	112.53	103.213	185.137	109.305	166.179	KIFC2_ILMN_1803018
POLR2J2	-1.12741	0.50127	0.836121	222.953	218.56	136.586	236.692	174.144	184.442	157.969	197.608	190.321	147.139	171.022	184.57	191.03	167.577	185.167	POLR2J2_ILMN_3241970
IPO11	1.32042	0.154636	0.59832	271.295	225.164	399.795	247.169	349.347	245.235	279.736	375.716	249.887	386.504	371.018	392.074	293.705	383.199	316.078	IPO11_ILMN_1684746
EXTL3	-1.13024	0.410523	0.791318	174.385	196.095	114.869	185.917	301.682	179.66	181.333	150.857	171.693	145.832	138.821	134.387	184.055	139.68	172.961	EXTL3_ILMN_1778226
UNKOWN_2527	-1.13413	0.133384	0.575448	77.8906	93.1485	100.729	96.928	99.5539	97.4311	90.4694	84.8499	102.549	79.0246	75.5951	83.8629	93.7277	79.4942	90.1693	UNKOWN_ILMN_1883298
UNKOWN_2251	1.00022	0.998304	0.999954	80.7942	57.3045	78.2287	81.3385	61.3906	76.2897	61.9256	72.1145	73.1791	70.7553	71.7408	71.4007	71.3962	71.2989	71.3719	UNKOWN_ILMN_1877209
NDUFB3	-1.11827	0.151533	0.595515	4133.58	4536.56	4268.59	4469.45	5183.85	4045.39	4816.45	4168.6	4330.65	4084.82	3875.46	3615.68	4439.23	3858.66	4294.09	NDUFB3_ILMN_2119937
LOC641724	1.0089	0.916593	0.98176	96.2036	82.5755	77.9581	91.3783	77.0368	78.4086	72.0432	82.3167	81.5774	93.7214	79.3851	85.4802	82.1665	86.1956	83.1737	LOC641724_ILMN_1722929
NCOA7	-1.21918	0.147092	0.591647	301.904	301.141	262.396	299.103	316.854	329.009	440.881	230.853	424.562	275.244	239.015	200.103	322.967	238.121	301.755	NCOA7_ILMN_1687768
EIF1AX	1.11663	0.0787722	0.483812	69.1863	60.213	60.5032	62.3602	58.0589	62.576	59.0391	61.497	67.7972	71.7028	69.7099	70.2081	62.359	70.5403	64.4043	EIF1AX_ILMN_1770895
TRAF2	1.24814	0.0613211	0.445192	98.3317	87.7771	86.8323	98.6343	159.812	112.616	98.567	88.8944	97.2566	118.974	123.324	99.3221	103.191	113.873	105.862	TRAF2_ILMN_1691487
C20ORF191	-1.03132	0.895434	0.976606	343.97	323.649	206.915	336.656	149.932	275.288	264.33	258.962	274.785	278.136	261.636	288.575	270.499	276.116	271.903	C20orf191_ILMN_2044027
NAGPA	-1.11025	0.429047	0.801713	1205.77	1129.74	891.215	1118.99	972.065	1409.2	1456.71	769.288	1345.65	1097.53	990.085	816.36	1144.29	967.992	1100.22	NAGPA_ILMN_1675266
MAP7	-1.055	0.542781	0.853527	105.721	80.916	94.7542	85.2415	68.0069	94.2579	90.9147	91.7503	87.5731	88.4686	94.4147	82.6438	88.7929	88.509	88.7219	MAP7_ILMN_1712719
LOC646195	-1.15437	0.16451	0.60719	12463.5	12663.6	13597.5	13124	15230.4	16364.2	12274.1	13867.5	12757.2	10279.2	10148.9	13375	13593.6	11267.7	13012.1	LOC646195_ILMN_1684258
LOC731954	1.18154	0.189828	0.633594	88.926	81.9699	90.9086	72.1197	58.2013	81.6791	79.6588	76.5717	68.7105	123.216	111.333	79.6788	77.6384	104.743	84.4144	LOC731954_ILMN_3298400
POTEF	-1.14013	0.387115	0.777291	9827.02	10493.2	15089.8	9758.06	13520.3	11438.4	12850.6	10918.6	12239.7	8967.39	10855.7	10785	11792.8	10202.7	11395.3	POTEF_ILMN_3241758
SNORA76	-1.26289	0.103242	0.532807	107.119	88.3816	112.453	70.5237	95.2361	75.9829	66.7643	89.0156	66.2747	71.6717	82.6394	89.2418	85.7501	81.1843	84.6087	SNORA76_ILMN_3237562
LOC100132910	-1.02334	0.753291	0.933233	82.6703	79.7875	81.5606	68.9308	67.1439	73.7321	61.1879	76.564	62.9683	75.5836	87.0034	76.3383	72.7273	79.6418	74.4559	LOC100132910_ILMN_3289144
PLA2G4B	-1.09101	0.69967	0.913351	444.168	406.581	249.689	433.916	223.086	276.551	316.854	366.683	298.898	325.9	299.897	355.262	335.158	327.02	333.124	PLA2G4B_ILMN_1697629
GFM2	1.37404	0.00719983	0.204832	94.7923	98.4968	90.9937	110.615	79.1575	108.931	106.734	103.905	100.338	128.869	125.698	136.06	99.3293	130.209	107.049	GFM2_ILMN_1686668
UNKOWN_3043	1.03261	0.747813	0.932074	70.166	78.325	81.588	93.9478	76.0188	75.8097	88.7015	81.7775	64.5167	90.5761	66.1192	82.4378	78.9834	79.711	79.1653	UNKOWN_ILMN_1851949
SLC35A1	1.10186	0.376684	0.773235	652.316	669.85	734.286	653.004	797.775	546.307	715.042	692.971	654.92	822.331	762.863	684.201	679.608	756.465	698.822	SLC35A1_ILMN_1741440
FLJ38969	-1.14268	0.179852	0.622895	102.605	86.8807	95.0906	94.5344	112.513	81.4899	94.3183	92.5842	92.3525	76.2511	90.7721	82.0828	94.7077	83.0353	91.7896	FLJ38969_ILMN_1700307
C1ORF216	-1.20293	0.247968	0.689565	284.393	276.326	170.588	251.017	182.124	243.933	206.527	156.255	210.778	213.951	202.41	177.834	220.216	198.065	214.678	C1orf216_ILMN_1659975
UNKOWN_490	-1.19129	0.018383	0.303883	71.6705	76.9844	77.5744	83.8577	68.2373	69.0172	63.9937	77.2655	79.8762	56.4258	62.3492	71.9615	74.2752	63.5788	71.6011	UNKOWN_ILMN_1875510
LRRC8C	-1.43054	0.0884461	0.50865	136.334	124.258	218.371	114.719	140.248	154.48	148.52	154.299	144.953	88.8944	95.2104	149.301	148.465	111.135	139.132	LRRC8C_ILMN_2094396
UNKOWN_1335	1.01126	0.898482	0.97731	77.9994	93.1241	74.6168	73.1252	82.4875	90.1977	99.0447	76.9915	97.0533	90.451	73.8388	83.922	84.96	82.7373	84.4043	UNKOWN_ILMN_1856662
NCDN	-1.17593	0.21169	0.655142	89.4049	96.1138	101.244	90.845	122.272	115.8	115.728	85.7951	100.5	71.0881	82.9011	90.7842	101.967	81.5911	96.873	NCDN_ILMN_1687316
SIK2	-1.18062	0.0967022	0.521181	76.2245	74.6946	80.3822	64.1644	73.4604	70.4684	82.8894	66.9636	59.1208	63.7487	68.5661	63.626	72.0409	65.3136	70.3591	SIK2_ILMN_1668714
SCRIB	1.135	0.230777	0.6738	73.4596	62.1046	67.6834	68.6191	96.4889	70.8663	67.0504	71.0376	72.6066	73.8036	76.6323	79.8276	72.213	76.7545	73.3483	SCRIB_ILMN_2324029
SNORA7B	-1.18722	0.182878	0.624504	135.194	113.082	139.552	107.134	123.74	130.423	144.36	115.431	141.831	96.0966	103.868	127.734	127.861	109.233	123.204	SNORA7B_ILMN_1660900
LOC653994	1.30308	0.0513834	0.424097	88.5971	100.655	69.764	100.998	95.9303	96.5475	100.591	119.263	92.3089	114.068	115.135	104.816	96.0727	111.34	99.8894	LOC653994_ILMN_1729832
LOC100132037	-1.13737	0.336875	0.749132	835.378	842.563	642.381	938.288	1138.75	723.699	815.434	683.994	828.969	717.987	633.793	675.322	827.717	675.701	789.713	LOC100132037_ILMN_3283664
MRPS5	-1.11281	0.188172	0.632224	794.537	654.92	846.548	673.312	682.252	711.343	744.954	687.581	761.711	753.558	679.227	624.537	728.573	685.774	717.873	MRPS5_ILMN_1760441
MCCC1	-1.04913	0.696724	0.912533	314.627	273.075	409.349	274.382	340.16	289.628	295.38	328.137	293.529	344.4	303.276	291.599	313.141	313.092	313.129	MCCC1_ILMN_1760174
LOC100129147	-1.08214	0.543231	0.853594	91.2601	82.7823	82.3988	75.7772	93.3982	85.2651	67.3881	102.891	73.3653	69.4137	85.9612	82.3268	83.8362	79.2339	82.6856	LOC100129147_ILMN_3193999
NLRC4	-1.41227	0.120221	0.558394	366.942	320.94	348.091	367.835	143.156	296.921	334.894	333.61	316.609	266.56	235.331	231.999	314.333	244.63	296.907	NLRC4_ILMN_1796976
KNCN	-1.10234	0.132127	0.574099	99.1275	112.936	94.0311	99.6505	111.469	93.2645	94.2189	90.3646	98.9334	100.629	99.0945	78.809	99.3328	92.8442	97.7106	KNCN_ILMN_3247552
SUV420H2	1.02999	0.686236	0.909997	73.7896	87.9046	76.5781	73.3715	70.9192	79.4511	70.776	65.9807	74.5319	71.6618	87.1032	86.9555	74.8114	81.9068	76.5853	SUV420H2_ILMN_1735168
SEC23B	-1.06575	0.572263	0.864526	1416.31	1330.97	1818.63	1401.33	1133.63	1491.09	1282.65	1289.42	1378.28	1520.96	1468.9	1267.64	1393.59	1419.17	1399.98	SEC23B_ILMN_2366246
TYSND1	1.14822	0.558611	0.859483	484.078	481.152	275.971	436.886	337.341	347.685	328.444	549.523	306.609	453.272	405.714	529.123	394.188	462.703	411.316	TYSND1_ILMN_1775677
FCGR1B	-1.76306	0.0609026	0.444377	495.156	436.543	314.56	442.51	301.743	517.696	380.212	425.002	385.896	175.8	185.116	381.248	411.035	247.388	370.124	FCGR1B_ILMN_2391051
MPP6	1.19785	0.262321	0.700647	59.3421	71.1535	104.261	59.2771	70.5122	69.8229	71.5268	95.0523	70.642	70.8131	88.6255	120.564	74.6211	93.3343	79.2994	MPP6_ILMN_1679995
LOC441775	-1.1365	0.267014	0.70366	6590.64	6563.77	5258.22	6179.42	5298.77	6991.69	6291.37	5869.6	6345.33	5086.75	4869.9	6255.22	6154.31	5403.96	5966.72	LOC441775_ILMN_1695598
MBD2	1.38436	0.294151	0.72279	232.076	229.313	113.654	230.233	94.7923	234.813	217.055	171.693	182.788	259.68	267.59	230.932	189.602	252.734	205.385	MBD2_ILMN_1750395
STRADA	1.11286	0.556441	0.858318	1093.67	1232.76	741.178	1074.19	846.399	960.505	809.183	1134.8	749.557	1154.05	1081.87	1103.15	960.251	1113.02	998.444	STRADA_ILMN_2315694
ATP5EP2	-1.353	4.41e-05	0.033616	18379	18040.2	17311.7	15230.4	17362.8	17673	16586.8	14934.4	15864.6	13030.1	13597.5	13079.8	16820.3	13235.8	15924.2	ATP5EP2_ILMN_1756674
DZIP1L	-1.06163	0.392679	0.780659	103.478	109.431	100.077	118.342	118.396	109.186	107.882	90.8043	102.526	111.957	99.8664	84.7088	106.68	98.8442	104.721	DZIP1L_ILMN_2078466
CECR5	1.5241	0.0780276	0.481626	1434.57	1482.85	871.113	1578.41	1111.02	1135.64	866.029	1196.51	955.106	2210.67	1821.63	1629.11	1181.25	1887.14	1357.72	CECR5_ILMN_1654690
GM127	1.1763	0.045757	0.403633	74.6435	64.0384	68.6664	67.0582	78.9166	76.6854	70.3959	72.5162	68.0732	76.101	88.474	79.3464	71.2215	81.3071	73.7429	gm127_ILMN_1721365
POP5	-1.05759	0.138321	0.581467	603.533	593.601	597.813	580.029	594.442	529.34	601.913	668.719	623.494	527.436	564.608	607.983	599.209	566.676	591.076	POP5_ILMN_1687864
C7ORF44	1.05545	0.460957	0.815335	835.079	863.452	879.108	777.29	782.464	895.189	819.771	1060.72	884.552	873.96	896.227	951.523	866.403	907.237	876.611	C7orf44_ILMN_2081335
CPXM1	-1.04586	0.513278	0.841783	81.774	89.9094	77.8117	82.4828	68.5558	81.1322	79.0844	78.2408	74.5444	75.4322	82.5623	80.2987	79.2817	79.4311	79.3191	CPXM1_ILMN_1712046
LUC7L	1.05207	0.560297	0.859523	230.396	226.675	229.378	238.164	224.978	195.433	173.501	247.986	185.025	252.893	217.507	253.603	216.837	241.335	222.962	LUC7L_ILMN_1765371
C14ORF138	1.21174	0.0722913	0.468294	140.078	162.269	183.465	130.257	139.191	149.793	144.527	192.681	144.781	179.199	187.42	220.92	154.116	195.846	164.548	C14orf138_ILMN_2394193
LOC100190939	-1.09745	0.376351	0.773235	90.1678	84.2684	71.4265	81.7441	78.5628	71.9564	74.7352	84.6619	68.3053	71.622	65.7024	87.2565	78.4254	74.8603	77.5341	LOC100190939_ILMN_3247325
NDUFA1	-1.28052	0.00398017	0.170155	6048.26	6114.94	4604.14	5637.9	7412.43	6884.79	6416.05	4626.68	6036.77	4280.79	4593.9	4123.75	5975.77	4332.82	5565.03	NDUFA1_ILMN_1784286
UNKOWN_497	-1.01809	0.83561	0.958199	98.4593	93.3407	92.2367	108.14	81.8795	82.8555	98.4098	83.7482	85.9108	88.1166	91.4642	99.6713	91.6645	93.084	92.0194	UNKOWN_ILMN_1824498
UNKOWN_1492	-1.18906	0.126212	0.568311	131.376	105.393	141.481	107.382	111.397	103.302	109.133	115.418	106.796	85.3101	114.607	119.181	114.631	106.366	112.565	UNKOWN_ILMN_1851492
SLC44A2	1.00985	0.940096	0.987824	159.082	161.049	109.29	150.4	127.718	119.446	125.967	133.651	127.872	161.873	139.634	127.576	134.942	143.027	136.963	SLC44A2_ILMN_1771987
LOC146517	-1.17741	0.00842033	0.221786	512.238	457.52	424.178	485.368	446.584	490.622	458.05	451.351	444.797	391.888	399.88	388.651	463.412	393.473	445.927	LOC146517_ILMN_1764186
PRPF38A	-1.06585	0.230887	0.6738	106.465	114.205	121.754	111.152	93.4462	108.169	97.4311	111.22	103.375	98.6529	110.482	112.172	107.469	107.102	107.377	PRPF38A_ILMN_1675626
BCAT1	2.11025	0.0947145	0.519274	463.451	503.724	1248.97	406.104	1308.32	718.245	754.547	568.012	688.801	1192.48	1710.22	1343.41	740.02	1415.37	908.857	BCAT1_ILMN_1766169
TYW1	-1.0755	0.274466	0.708525	224.683	212.469	252.269	203.407	174.413	228.467	185.806	225.583	182.749	206.454	197.057	237.949	209.983	213.82	210.942	TYW1_ILMN_1736135
C9ORF85	-1.03921	0.545537	0.854762	93.8068	84.502	84.3286	72.6378	90.5371	81.1236	84.7314	85.7593	91.0753	77.4124	89.2763	86.1819	85.3891	84.2902	85.1144	C9orf85_ILMN_1678477
EEA1	-1.10958	0.383922	0.774558	77.4612	78.5821	98.7856	79.0246	66.7997	96.6867	82.6656	85.8716	83.4222	66.7522	81.7441	80.6682	83.2555	76.3882	81.5387	EEA1_ILMN_1743194
LOC652777	1.02187	0.66975	0.90272	75.269	76.1818	71.7778	68.1905	73.9209	77.9616	67.2401	66.44	70.1621	85.2193	69.2955	74.3711	71.9049	76.2953	73.0025	LOC652777_ILMN_1801193
CD99	-1.41034	0.149797	0.593633	1043.92	1021.01	1736.94	933.335	1672.92	1302.76	1391.53	1205.23	1305.1	733.038	904.057	995.82	1290.31	877.638	1187.14	CD99_ILMN_2056032
MPRIP	-1.02131	0.893708	0.976222	363.138	337.269	477.629	343.358	555.211	414.376	399.88	389.884	376.598	349.114	359.394	437.649	406.371	382.052	400.292	MPRIP_ILMN_1774547
IL5RA	-1.18011	0.166237	0.608962	115.705	108.432	95.538	109.544	86.9913	114.869	77.2547	96.2537	91.7446	82.3102	94.8509	93.4151	99.5925	90.1921	97.2424	IL5RA_ILMN_1756455
DIRAS3	1.0588	0.44168	0.807256	75.8835	71.0361	75.5719	94.0154	73.4441	90.5539	77.1607	70.963	80.286	87.8483	71.2472	77.2547	78.7683	78.7834	78.7721	DIRAS3_ILMN_1688877
C11ORF74	-1.11724	0.298901	0.726012	473.703	400.012	553.839	398.783	494.538	483.341	488.117	507.075	476.126	467.696	401.674	400.575	475.059	423.315	462.123	C11orf74_ILMN_1659017
UNKOWN_853	-1.03779	0.595914	0.873841	70.9306	76.3273	75.6294	84.7747	69.3548	75.8298	71.2724	82.5503	86.6038	75.3009	68.5586	70.9594	77.0304	71.6063	75.6743	UNKOWN_ILMN_1849726
DLX1	-1.01978	0.815734	0.951938	71.6354	77.8404	75.8036	86.8055	71.1859	73.7827	77.5714	63.0648	68.3757	80.9798	72.4571	67.9275	74.0073	73.7881	73.9525	DLX1_ILMN_2388445
BMF	-1.77679	0.0185045	0.304654	218.013	239.521	161.091	213.439	244.798	193.368	268.101	116.826	287.832	143.156	142.313	73.609	215.888	119.693	191.839	BMF_ILMN_1695354
LOC648541	1.01998	0.743059	0.929877	69.4221	71.4538	72.2976	67.289	73.4027	64.2701	72.6923	70.6084	70.9927	80.2835	65.7532	72.0917	70.2698	72.7095	70.8798	LOC648541_ILMN_1777903
TNFRSF14	1.50525	0.307153	0.729758	4158.15	4273.91	1939.39	4546.79	1758.41	2629.91	2911.77	2834.97	2706.24	6970.78	6190.76	2723.75	3084.39	5295.1	3637.07	TNFRSF14_ILMN_1697409
EPHB6	-1.3365	0.0104501	0.248806	90.5371	93.1304	80.1474	88.1403	103.776	107.475	119.02	71.2484	112.221	67.8823	71.111	58.6422	96.1883	65.8785	88.6109	EPHB6_ILMN_1802646
SNORA80	1.13315	0.22056	0.662573	91.0195	88.3932	117.427	91.0195	93.8471	100.431	105.432	112.453	76.3383	113.567	105.237	115.018	97.3734	111.274	100.849	SNORA80_ILMN_3238554
SLC2A4RG	-1.07487	0.415076	0.794294	114.179	111.497	92.121	122.236	97.6839	105.515	112.751	112.351	106.196	92.251	102.383	99.9861	108.281	98.2068	105.762	SLC2A4RG_ILMN_1740430
UNKOWN_3020	-1.07311	0.28186	0.714513	95.2918	105.224	91.6495	79.6971	98.2608	105.458	99.514	104.038	107.687	94.8977	97.23	80.5956	98.5355	90.9078	96.6286	UNKOWN_ILMN_1871457
UNKOWN_2449	-1.00765	0.891309	0.975307	71.9601	75.8922	81.3055	81.1183	91.4078	75.3137	82.6976	79.0309	75.5748	72.2647	76.7212	78.2779	79.3668	75.7546	78.4637	UNKOWN_ILMN_1888074
AAK1	-1.36788	0.0149584	0.280902	295.217	262.547	324.302	244.798	263.448	329.869	311.305	267.544	333.674	215.818	214.575	212.075	292.523	214.156	272.931	AAK1_ILMN_1688755
LOC442366	-1.09868	0.0912023	0.514055	75.9761	77.1804	73.4236	73.9301	75.5253	80.5362	64.798	74.1673	63.277	71.1342	67.6239	67.4871	73.2016	68.7484	72.0883	LOC442366_ILMN_1666718
BTLA	1.06802	0.223229	0.665196	70.746	75.3882	64.5582	67.1096	71.3531	76.7184	71.3974	66.5504	84.9331	73.0027	78.2833	73.3989	72.0838	74.895	72.7866	BTLA_ILMN_1778536
LOC728973	1.1024	0.439655	0.80682	640.633	640.633	793.497	675.097	736.81	594.681	454.703	828.393	539.26	641.253	654.653	1039.3	655.967	778.4	686.576	LOC728973_ILMN_1685378
MAP3K3	-1.26477	0.0799564	0.485703	232.788	272.852	145.087	221.784	276.412	261.466	298.091	224.217	265.908	158.887	178.612	160.505	244.289	166.001	224.717	MAP3K3_ILMN_1779010
LOC100131835	1.10868	0.364984	0.768031	98.2608	92.6247	78.0134	93.1485	92.5109	94.5598	82.7553	120.492	101.822	100.512	95.1383	101.186	94.9097	98.9455	95.9187	LOC100131835_ILMN_3243568
GPRC5B	1.01618	0.729542	0.924685	72.034	71.9262	75.9206	64.7491	71.1897	74.4445	77.5744	73.2806	71.3604	81.7339	68.864	73.3332	72.4977	74.6437	73.0342	GPRC5B_ILMN_1786034
ETFA	-1.01141	0.927482	0.984692	1976.94	1923.06	2131.33	2036.3	1243.15	1794.52	1793.01	2028.49	1786.8	2131.33	2089.53	1758.41	1857.07	1993.09	1891.07	ETFA_ILMN_1718924
FIP1L1	-1.1049	0.351486	0.759837	436.543	369.637	515.577	448.372	481.35	442.971	498.235	405.998	486.914	377.327	410.046	398.646	453.955	395.34	439.302	FIP1L1_ILMN_1768743
EXOSC10	-1.21431	0.180765	0.623504	300.073	270.439	327.576	254.138	209.833	361.416	211.253	266.787	212.842	227.016	240.682	271.72	268.262	246.472	262.814	EXOSC10_ILMN_2402168
UNKOWN_2970	1.11268	0.318679	0.736293	67.4514	79.3966	64.6896	85.1923	76.2182	67.0799	84.7273	76.3595	67.5975	74.7531	86.2607	74.012	74.3014	78.3419	75.3115	UNKOWN_ILMN_1889472
LOC389672	-1.02305	0.792674	0.945085	129.247	143.678	150.593	141.653	112.765	142.63	132.137	153.678	160.113	129.548	126.252	159.682	140.721	138.494	140.165	LOC389672_ILMN_1679700
USP54	1.02081	0.722535	0.921984	73.1206	80.4863	67.1791	72.1328	72.7283	82.2065	84.2549	69.1873	83.8043	78.8313	71.6029	74.509	76.1222	74.981	75.8369	USP54_ILMN_1738971
TGFBR2	-1.4712	0.140694	0.584868	791.504	917.978	1813.33	792.134	1206.89	1021.32	835.378	987.133	851.948	594.442	932.109	746.729	1024.18	757.76	957.574	TGFBR2_ILMN_2384241
ARHGAP21	1.55367	0.0567998	0.435654	475.291	396.727	611.008	434.907	487.284	340.557	425.002	423.647	412.358	932.328	840.305	551.532	445.198	774.722	527.579	ARHGAP21_ILMN_1811592
KPNA6	-1.27863	0.215895	0.65762	666.493	745.376	920.587	712.574	1179.04	865.659	973.837	551.134	1002.32	560.195	715.173	546.075	846.336	607.147	786.539	KPNA6_ILMN_1696021
AMFR	1.12117	0.570051	0.863458	386.342	332.88	225.034	352.673	255.262	345.364	315.273	194.036	309.173	480.845	406.667	208.578	301.782	365.363	317.677	AMFR_ILMN_1723116
UNKOWN_1604	-1.2721	0.0264471	0.338984	82.4126	75.9319	78.4976	68.864	77.9581	67.4514	61.5078	63.9767	68.7444	69.7616	52.9871	64.5543	71.705	62.4344	69.3873	UNKOWN_ILMN_1893960
ALK	-2.12423	0.0996148	0.527454	265.492	273.272	113.985	304.564	89.9138	164.307	200.956	126.656	224.11	110.122	99.7293	78.5572	195.917	96.1362	170.972	ALK_ILMN_1753135
UNKOWN_1917	1.14578	0.268333	0.70452	61.1938	65.2127	74.6109	112.823	81.5449	73.3689	78.5869	74.3502	93.7032	75.9432	79.2399	74.423	79.4883	76.5354	78.7501	UNKOWN_ILMN_1860518
TRAPPC5	-1.64661	0.0295668	0.351487	2735.09	2276	1427.57	2490.29	1626.32	2351.4	2381.49	1549.52	2317.07	1425	1322.86	1055.97	2128.31	1267.95	1913.22	TRAPPC5_ILMN_2372639
MOGS	-1.10303	0.610472	0.879307	377.699	329.522	153.487	366.683	322.338	389.643	385.632	240.32	389.742	256.358	257.191	215.894	328.341	243.147	307.042	MOGS_ILMN_1727642
MESDC2	-1.09042	0.467633	0.818927	86.4483	68.6036	71.5588	66.6124	70.1255	66.7582	63.1986	70.3712	81.8455	55.9264	76.311	76.6977	71.7247	69.645	71.2048	MESDC2_ILMN_1719797
NFKBIB	1.28911	0.0704171	0.464231	106.125	129.247	70.1689	106.551	122.671	126.927	142.614	93.5523	181.238	133.547	134.289	114.97	119.899	127.602	121.825	NFKBIB_ILMN_1674152
CIITA	1.0815	0.69984	0.913351	156.172	160.113	87.7771	168.323	115.154	119.558	124.873	104.059	119.994	169.537	149.793	109.327	128.447	142.886	132.057	CIITA_ILMN_1773363
SH3GLB1	-1.11651	0.353093	0.760751	1413.11	1266.11	1387.41	1327.96	882.41	1475.25	1488.79	1171.65	1330.1	1269.74	1202.06	1168.59	1304.76	1213.46	1281.93	SH3GLB1_ILMN_1766045
IFIT3	-2.55924	0.0138772	0.275554	2055.14	2238	639.075	2166.29	1701.52	2317.07	1545.04	615.539	1605.61	699.901	680.404	368.221	1653.7	582.842	1385.98	IFIT3_ILMN_1701789
NETO2	1.3343	0.300277	0.726699	240.525	225.43	386.934	207.35	384.532	256.192	249.315	348.609	228.243	298.728	278.845	598.321	280.792	391.965	308.585	NETO2_ILMN_1760849
ZKSCAN4	-1.34601	0.0969087	0.521181	210.047	224.217	237.896	224.244	115.431	190.912	151.937	277.345	152.749	172.7	142.871	186.204	198.309	167.259	190.546	ZKSCAN4_ILMN_1804571
SBNO1	1.14892	0.0474857	0.411062	81.6182	81.5524	78.3466	81.466	76.2774	85.5883	76.9064	78.7476	73.4121	88.9795	103.4	85.9612	79.3239	92.7804	82.688	SBNO1_ILMN_1739943
PPARBP	1.06563	0.539134	0.852433	369.883	395.857	385.754	309.049	359.598	381.962	303.792	428.308	357.143	365.767	420.527	444.366	365.705	410.22	376.834	PPARBP_ILMN_1721729
LOC645638	2.04971	0.120373	0.558449	143.042	166.505	262.974	160.049	254.25	143.609	127.399	130.059	126.011	207.691	230.665	1125.82	168.211	521.392	256.506	LOC645638_ILMN_3200140
PTPMT1	1.22606	0.166102	0.608752	1325.31	1592.76	1319.74	1479.87	1125.13	1466.28	1347.61	1390.49	1495.74	1980.17	1928.71	1344.33	1393.66	1751.07	1483.01	PTPMT1_ILMN_3236945
ODC1	1.41573	0.192966	0.636494	510.364	541.091	1572.61	563.417	616.465	581.295	592.756	1165.09	639.181	997.108	983.744	1256.25	753.586	1079.03	834.948	ODC1_ILMN_1748591
LOC644650	-1.10568	0.194842	0.637824	69.3512	72.8768	75.4942	66.1481	63.9031	58.3172	59.9731	67.7804	61.6618	66.6124	73.812	57.4106	66.1673	65.945	66.1117	LOC644650_ILMN_1657589
KIAA0430	-1.37609	0.137061	0.580384	1010.29	851.381	1578.41	793.841	766.26	1225.11	967.772	808.319	902.948	808.998	858.985	749.785	989.371	805.923	943.509	KIAA0430_ILMN_1793371
UNKOWN_1413	-1.03072	0.788316	0.943761	85.3479	81.3327	116.053	74.1914	93.4391	87.4263	85.738	93.1083	82.559	81.6529	91.3783	98.6002	88.7995	90.5438	89.2356	UNKOWN_ILMN_1820572
RIN3	-1.43741	0.0927571	0.515541	196.519	176.365	131.513	203.168	210.188	173.852	287.425	121.963	227.502	111.653	132.099	104.059	192.055	115.937	173.026	RIN3_ILMN_1731736
TBC1D5	1.11535	0.302076	0.727507	115.395	140.006	96.0174	143.588	124.787	130.135	121.205	117.578	127.703	143.356	124.734	120.369	124.046	129.486	125.406	TBC1D5_ILMN_1767433
CCDC66	-1.03254	0.81012	0.95076	114.257	111.6	153.986	88.6168	90.1283	117.287	101.564	109.26	98.5152	122.405	137.108	106.277	109.468	121.93	112.584	CCDC66_ILMN_1683533
FAM50A	1.1886	0.398703	0.78416	3644.92	3687.53	2892.51	3695.55	2047.3	2716.31	2310.05	3971.91	2339.43	4405.14	3905.17	3794.87	3033.94	4035.06	3284.22	FAM50A_ILMN_1725130
ZNF791	-1.13244	0.505225	0.83816	150.473	127.302	189.158	123.427	225.297	132.872	147.192	146.916	177.059	128.219	136.116	142.959	157.744	135.765	152.249	ZNF791_ILMN_1758105
UNKOWN_1051	1.12971	0.0807938	0.487639	64.4969	78.2255	64.9892	75.8469	67.1233	68.0225	66.9034	75.7666	70.8637	77.3905	77.567	78.7531	70.2487	77.9035	72.1624	UNKOWN_ILMN_1835352
ARRDC4	-1.02618	0.897903	0.977066	73.6726	82.6545	143.356	87.179	78.9511	105.162	87.3568	77.6676	90.3646	80.4935	111.667	89.872	91.8182	94.0109	92.3664	ARRDC4_ILMN_2184064
TAF2	-1.09293	0.509675	0.839813	275.519	248.319	397.997	249.043	204.837	295.071	226.103	250.728	224.469	298.219	276.678	252.785	263.565	275.894	266.647	TAF2_ILMN_1694888
NDRG3	-1.10559	0.287349	0.717958	391.606	354.851	473.59	397.731	479.393	427.269	389.046	408.577	435.012	372.713	370.232	352.908	417.453	365.284	404.411	NDRG3_ILMN_1738229
NUDT16	-1.11023	0.207608	0.651896	128.198	135.504	139.613	155.453	185.625	143.719	140.17	155.453	143.719	108.977	113.424	143.378	147.495	121.926	141.103	NUDT16_ILMN_1781996
SFMBT1	1.13588	0.383514	0.774558	144.891	139.464	128.69	115.154	78.8825	151.08	135.504	124.58	129.15	152.44	161.091	155.192	127.488	156.241	134.676	SFMBT1_ILMN_2391750
COMMD2	1.32968	0.0486967	0.416196	451.617	476.431	388.397	468.288	472.792	374.29	474.881	655.143	441.886	558.326	574.052	612.983	467.08	581.787	495.757	COMMD2_ILMN_1683305
LOC729255	-1.31594	0.0164914	0.288183	123.728	140.05	158.99	138.243	165.626	119.38	117.184	143.588	132.885	101.942	95.3726	124.347	137.742	107.221	130.111	LOC729255_ILMN_3227563
LOC731878	-1.06011	0.659674	0.899182	280.714	257.068	202.772	251.448	263.642	328.372	463.784	238.516	432.534	232.67	235.398	224.244	302.094	230.77	284.263	LOC731878_ILMN_1791827
P2RY6	-2.19157	0.111299	0.545957	239.617	302.793	645.366	294.413	1145.19	360.722	360.627	557.941	414.004	83.575	174.595	304.858	480.074	187.676	406.975	P2RY6_ILMN_1660031
LOC645332	1.23414	0.178085	0.621117	102.675	100.125	93.1548	124.615	128.254	111.271	100.82	158.941	94.9758	95.3896	123.578	152.712	112.759	123.893	115.543	LOC645332_ILMN_3239168
TAF1L	-1.07869	0.569497	0.863443	152.498	144.662	139.782	158.251	92.6331	131.663	115.528	149.932	103.953	142.871	134.835	127.536	132.1	135.081	132.845	TAF1L_ILMN_1799939
SLTM	1.02747	0.875333	0.971964	268.746	311.305	415.517	272.416	407.718	420.695	274.153	344.7	351.327	282.46	357.928	372.967	340.731	337.785	339.994	SLTM_ILMN_1742224
LOC643167	-1.05363	0.754257	0.933551	470.955	542.271	870.233	509.589	364.191	553.738	386.342	505.921	438.417	569.824	598.752	556.903	515.74	575.16	530.595	LOC643167_ILMN_3278995
ABCB6	-1.02104	0.766674	0.937576	191.931	176.284	153.333	159.646	211.119	203.958	192.855	154.554	245.713	187.898	179.965	144.127	187.71	170.664	183.449	ABCB6_ILMN_2193980
ATP6V1A	1.67334	0.00168414	0.128314	3805.89	3430.47	4211.28	3606.51	4522.12	3572.24	3400.16	3950.74	3477.23	6890.62	6402.26	5839.24	3775.18	6377.37	4425.73	ATP6V1A_ILMN_1711516
LOC643841	1.02262	0.658322	0.898802	71.6788	71.2389	72.2238	67.3059	66.6397	73.4741	74.6921	69.1732	58.523	73.6491	72.7764	73.5822	69.4388	73.3359	70.4131	LOC643841_ILMN_1742008
SFT2D3	-1.04159	0.565097	0.86088	102.8	108.708	102.943	104.845	82.2733	99.9377	98.3599	86.0122	86.2565	103.4	102.565	95.9918	96.9039	100.653	97.841	SFT2D3_ILMN_1765746
RNY1	1.13104	0.331581	0.743996	77.6543	82.3821	86.7479	74.3928	117.296	87.4352	66.8733	88.8381	77.2916	84.4293	93.7809	101.411	84.3234	93.207	86.5443	RNY1_ILMN_3237623
CLPTM1	1.08162	0.686085	0.909972	780.186	829.648	377.699	790.49	1768.56	1278.71	1471.7	467.474	1381.68	704.814	754.886	581.44	1016.24	680.38	932.275	CLPTM1_ILMN_1665831
UNKOWN_2668	1.00271	0.948542	0.990124	70.1412	69.9905	67.4685	65.139	80.6073	69.2082	67.9083	67.4818	74.3018	68.9954	69.7464	69.3896	70.2496	69.3771	70.0315	UNKOWN_ILMN_1883780
NDUFA12	-1.20659	0.0703369	0.463856	2971.23	3024.89	2655.36	3687.53	2697.93	2989.03	2778.52	2942.54	2948.06	2493.62	2403.19	2267.2	2966.12	2388	2821.59	NDUFA12_ILMN_1737738
RBMX	1.01937	0.541994	0.853087	703.455	680.587	725.257	662.032	643.706	745.613	691.739	657.754	663.108	763.14	679.635	709.134	685.917	717.303	693.763	RBMX_ILMN_2124951
COL17A1	1.00381	0.964287	0.993122	70.193	73.3319	69.8977	70.8431	62.8831	59.0738	71.9384	85.5883	73.4665	82.0385	66.9543	66.2528	70.8018	71.7485	71.0385	COL17A1_ILMN_1651282
CLDND2	-1.06157	0.581187	0.867589	96.9403	96.4679	69.669	100.745	97.8664	80.916	91.1478	91.0703	89.5895	88.003	81.5119	75.9222	90.4902	81.8123	88.3208	CLDND2_ILMN_2077680
KIAA1843	1.12053	0.0924995	0.514851	72.764	68.3229	59.923	65.8656	68.6988	61.8452	61.274	66.5995	63.5873	70.7156	78.3956	75.603	65.4311	74.9047	67.7995	KIAA1843_ILMN_1689601
NUCB1	1.15706	0.624614	0.885151	8214.11	8497.05	3056.16	8626.59	5060.83	6719.65	7361.49	7212.35	7382	7346.07	7201.57	6245.52	6903.36	6931.06	6910.28	NUCB1_ILMN_1722634
UNKOWN_1992	-1.05641	0.463867	0.817429	76.1057	71.845	72.0126	62.522	77.1118	69.1732	61.3963	71.7592	73.886	75.0913	70.3528	63.2198	70.6457	69.5546	70.373	UNKOWN_ILMN_1859493
TMEM69	1.2191	0.485001	0.826824	647.468	477.023	396.332	657.106	237.565	593.797	507.271	502.497	548.586	664.057	660.891	505.357	507.516	610.102	533.163	TMEM69_ILMN_1681972
ARL1	-1.04028	0.805323	0.950195	266.283	323.853	438.108	274.983	371.128	389.216	313.794	295.519	379.452	301.819	340.035	327.001	339.149	322.952	335.099	ARL1_ILMN_1813091
SNX17	-1.11098	0.265136	0.70293	1377.16	1453.43	1587.92	1420.95	1778.41	1846.12	1682.23	1307.44	1660.21	1337.02	1486.44	1166.23	1568.21	1329.9	1508.63	SNX17_ILMN_1732810
UNKOWN_780	1.03362	0.513181	0.841783	75.2402	79.2738	84.6402	85.2331	75.9702	81.2454	72.9626	71.5914	69.5225	90.8712	75.0592	81.7339	77.2977	82.5548	78.612	UNKOWN_ILMN_1861177
ARMCX2	-1.0663	0.604178	0.877016	89.3405	83.0571	95.2361	74.9815	104.631	88.0124	89.8042	79.9431	99.2046	72.598	81.2779	98.7856	89.3567	84.2205	88.0726	ARMCX2_ILMN_1785170
DHX15	1.17987	0.217135	0.658822	1940.94	2063.64	3134	2149.08	2265.24	1790.54	1425	2706.24	1509.92	2447.23	2670.64	3154.63	2109.4	2757.5	2271.42	DHX15_ILMN_2168449
CTCF	1.00012	0.999315	0.999954	365.01	357.302	446.912	425.002	270.247	392.897	427.997	345.682	375.871	407.164	411.101	348.333	378.547	388.866	381.126	CTCF_ILMN_1786015
LOC387934	-1.73848	0.0229208	0.319557	205.737	226.252	231.956	192.609	135.396	170.377	193.023	157.687	282.325	106.898	121.69	157.969	199.485	128.853	181.827	LOC387934_ILMN_1779852
CMC1	-1.14779	0.133731	0.57579	508.642	519.561	424.812	500.877	423.445	468.288	467.289	464.927	432.661	477.818	421.541	368.6	467.833	422.653	456.538	CMC1_ILMN_1707634
LOC100133744	-1.01702	0.845246	0.960759	75.1465	81.045	91.0959	82.5027	98.6111	74.1418	75.5951	71.8248	69.0455	80.6009	75.1873	87.0278	79.8898	80.9387	80.152	LOC100133744_ILMN_3248635
PEX14	1.01363	0.959228	0.992183	195.641	210.778	61.6797	165.794	200.268	217.451	305.831	107.153	283.995	146.167	143.901	125.936	194.288	138.668	180.383	PEX14_ILMN_1763634
ANKRD37	1.11432	0.618392	0.882671	169.557	157.228	214.266	124.873	288.441	164.789	175.578	170.883	169.326	178.416	208.688	212.278	181.66	199.794	186.194	ANKRD37_ILMN_1756417
SLC9A6	-1.28717	0.150031	0.593674	319.422	327.367	544.399	310.87	292.968	387.103	308.288	295.38	346.473	304.269	280.945	312.268	348.03	299.161	335.813	SLC9A6_ILMN_1677829
NIPAL4	1.21838	0.007699	0.212292	63.8374	61.7784	68.9308	67.2373	56.7082	72.3451	60.8114	58.5752	53.2694	76.221	72.6162	88.8323	62.6103	79.2232	66.7636	NIPAL4_ILMN_1713638
PIP3-E	-1.00214	0.983568	0.99679	82.6741	103.605	101.068	97.031	98.1684	110.94	110.368	93.7112	96.3863	109.26	80.6765	97.5799	99.328	95.8389	98.4558	PIP3-E_ILMN_1796497
C10ORF78	1.14502	0.0530704	0.427652	70.591	73.7813	78.0641	73.5687	83.774	83.2059	80.5668	93.7592	82.4546	86.4831	84.3819	83.6383	79.974	84.8345	81.1891	C10orf78_ILMN_2301163
ZNF837	1.07695	0.43225	0.803556	84.1672	72.5786	82.1309	95.7673	67.7681	79.4884	68.5098	89.5895	76.3555	82.5931	90.2907	84.0348	79.595	85.6396	81.1062	ZNF837_ILMN_3226700
UBXN11	-1.29798	0.0538046	0.429403	416.587	401.047	218.693	380.212	551.728	526.986	609.651	260.785	606.241	287.957	295.61	196.284	441.326	259.95	395.982	UBXN11_ILMN_2376416
NSMCE1	1.16586	0.216387	0.658289	559.742	492.449	613.476	503.201	569.556	436.238	500.49	670.407	427.756	658.451	614.207	662.593	530.368	645.084	559.047	NSMCE1_ILMN_1697962
DENND2C	-1.04386	0.393744	0.781529	86.8857	86.4432	84.2656	79.9277	85.9709	85.7876	99.1381	85.5541	80.84	89.4154	83.6983	74.3491	86.0903	82.4876	85.1896	DENND2C_ILMN_1815035
IREB2	1.07309	0.248235	0.689784	237.738	189.766	215.542	211.529	175.098	211.999	182.124	198.176	175.63	242.369	228.091	217.358	199.733	229.273	207.118	IREB2_ILMN_1726554
TMEM188	-1.06442	0.538559	0.852389	309.049	333.954	400.575	287.101	337.4	372.713	305.748	327.95	365.458	312.504	338.647	323.932	337.772	325.027	334.586	TMEM188_ILMN_1653134
IMPDH2	1.10152	0.667192	0.90148	946.748	894.286	1771.71	862.183	1381.68	1175.68	1260.64	1414.18	1065.64	1123.92	1129.11	1579.78	1196.97	1277.6	1217.13	IMPDH2_ILMN_1705737
MIS12	1.05264	0.498308	0.834462	552.231	519.314	567.619	483.127	390.732	509.849	465.606	547.44	511.432	524.308	562.567	643.706	505.261	576.86	523.161	MIS12_ILMN_1718069
UNKOWN_116	1.09303	0.363188	0.767119	75.6137	81.5341	80.0494	94.5754	85.4651	70.2102	88.0685	75.3194	81.6958	88.5153	94.5195	77.0289	81.3924	86.6879	82.7163	UNKOWN_ILMN_1890002
PEX7	1.19589	0.0835387	0.4964	163.374	168.351	215.367	174.829	174.674	156.349	205.048	240.135	161.852	229.965	188.529	233.678	184.442	217.391	192.679	PEX7_ILMN_1729650
ZNF212	1.14449	0.469821	0.819901	280.228	280.039	184.738	280.442	204.303	184.029	180.828	265.302	190.13	267.292	264.215	307.74	227.782	279.749	240.774	ZNF212_ILMN_1684964
FLJ46309	-1.0677	0.382685	0.774303	2044.69	1816.99	1692.45	1858.29	2314.98	2010.45	2047.3	1888.67	2454.82	1740.1	1701.52	1744.74	2014.29	1728.79	1942.92	FLJ46309_ILMN_2194852
CLEC11A	-1.45076	0.0670963	0.456218	153.405	156.83	120.839	166.83	302.077	189.235	258.906	131.249	255.082	95.4928	98.8012	100.915	192.717	98.403	169.138	CLEC11A_ILMN_1807359
LOC100129636	1.04137	0.72562	0.923178	75.6407	78.9389	64.702	62.1535	81.6377	75.269	56.6583	71.0346	70.6191	90.0083	69.1567	70.0917	70.7393	76.4189	72.1592	LOC100129636_ILMN_3269021
COG6	1.1034	0.639297	0.892091	129.779	126.151	181.405	112.765	225.385	145.806	133.241	122.103	113.094	139.406	157.429	181.792	143.303	159.542	147.363	COG6_ILMN_1779530
UBE1C	-1.00731	0.921208	0.982575	96.9116	107.807	140.05	100.662	104.222	89.5254	102.293	107.666	93.3935	103.493	109.403	126.439	104.726	113.112	106.822	UBE1C_ILMN_1689142
[truncated: 13,936 more rows]

## Sheet: GO of SIC up-regulated genes
Gene set	Global number of genes	Number of candidate genes	Number of genes in set genes	Number of overlapping genes	Log2 fold enrichment	minus log10p value	P overlap (neg)	BH.P overlap (neg)	Overlapping genes
CYTOKINE_CYTOKINE_RECEPTOR_INTERACTION	15936	27	138	5	4.41852	5.50361	3.13609e-06	0.0212345	CCL24,OSM,TNFRSF4,CCL4L1,TNFRSF18
DEATH_RECEPTOR_ACTIVITY	15936	27	18	2	6.03519	3.38097	0.000415939	1	TNFRSF18,TNFRSF4
NABA_SECRETED_FACTORS	15936	27	116	3	3.9321	3.01426	0.000967697	1	CCL24,CCL4L1,OSM
SLC_MEDIATED_TRANSMEMBRANE_TRANSPORT	15936	27	141	3	3.65053	2.77019	0.0016975	1	SLC7A11,SLCO3A1,SLC41A2
REGULATION_OF_TYROSINE_PHOSPHORYLATION_OF_STAT_PROTEIN	15936	27	37	2	4.99566	2.7508	0.00177499	1	TNFRSF18,OSM
CD8_TCR_DOWNSTREAM_PATHWAY	15936	27	38	2	4.95719	2.72778	0.00187164	1	TNFRSF18,TNFRSF4
POSITIVE_REGULATION_OF_JAK_STAT_CASCADE	15936	27	40	2	4.88319	2.68354	0.00207232	1	OSM,TNFRSF18
POSITIVE_REGULATION_OF_STAT_CASCADE	15936	27	40	2	4.88319	2.68354	0.00207232	1	OSM,TNFRSF18
RESPONSE_TO_TUMOR_NECROSIS_FACTOR	15936	27	173	3	3.35545	2.51762	0.00303652	1	TNFRSF4,CCL24,TNFRSF18
PDZ_DOMAIN_BINDING	15936	27	49	2	4.5904	2.50931	0.00309523	1	SDC2,CRIM1
GROWTH_FACTOR_ACTIVITY	15936	27	59	2	4.32247	2.35099	0.00445667	1	OSM,JAG1
APOPTOTIC_SIGNALING_PATHWAY	15936	27	217	3	3.02853	2.24233	0.00572367	1	TNFRSF4,SOD2,TNFRSF18
REGULATION_OF_STAT_CASCADE	15936	27	71	2	4.05537	2.19434	0.00639237	1	OSM,TNFRSF18
POSITIVE_REGULATION_OF_LEUKOCYTE_MIGRATION	15936	27	71	2	4.05537	2.19434	0.00639237	1	TNFRSF18,CCL24
REGULATION_OF_JAK_STAT_CASCADE	15936	27	71	2	4.05537	2.19434	0.00639237	1	OSM,TNFRSF18
TRANSMEMBRANE_TRANSPORT_OF_SMALL_MOLECULES	15936	27	227	3	2.96353	2.18824	0.00648278	1	SLC7A11,SLCO3A1,SLC41A2
NABA_ECM_AFFILIATED	15936	27	75	2	3.9763	2.14821	0.00710873	1	CLEC4E,SDC2
POSITIVE_REGULATION_OF_INFLAMMATORY_RESPONSE	15936	27	77	2	3.93833	2.1261	0.00747997	1	OSM,CCL24
RESPONSE_TO_ALKALOID	15936	27	80	2	3.88319	2.09404	0.00805301	1	SDC2,SLC7A11
GAP_JUNCTION_CHANNEL_ACTIVITY	15936	27	5	1	6.88319	2.07346	0.00844378	1	GJB2
GLUCOCORTICOID_METABOLIC_PROCESS	15936	27	5	1	6.88319	2.07346	0.00844378	1	HSD11B1
BEHAVIORAL_RESPONSE_TO_PAIN	15936	27	6	1	6.62015	1.99464	0.0101243	1	OSM
MALE_GENITALIA_DEVELOPMENT	15936	27	6	1	6.62015	1.99464	0.0101243	1	GJB2
POSITIVE_REGULATION_OF_TYROSINE_PHOSPHORYLATION_OF_STAT1_PROTEIN	15936	27	6	1	6.62015	1.99464	0.0101243	1	TNFRSF18
LOOP_OF_HENLE_DEVELOPMENT	15936	27	6	1	6.62015	1.99464	0.0101243	1	JAG1
DISTAL_TUBULE_DEVELOPMENT	15936	27	6	1	6.62015	1.99464	0.0101243	1	JAG1
POSITIVE_REGULATION_OF_PEPTIDYL_TYROSINE_PHOSPHORYLATION	15936	27	92	2	3.68155	1.97734	0.0105355	1	OSM,TNFRSF18
REGULATION_OF_LEUKOCYTE_MIGRATION	15936	27	92	2	3.68155	1.97734	0.0105355	1	CCL24,TNFRSF18
CYTOKINE_ACTIVITY	15936	27	96	2	3.62015	1.94198	0.0114292	1	CCL24,OSM
TRANSCRIPTIONAL_REPRESSOR_ACTIVITY_RNA_POLYMERASE_II_TRANSCRIPTION_REGULATORY_REGION_SEQUENCE_SPECIFIC_BINDING	15936	27	96	2	3.62015	1.94198	0.0114292	1	BATF3,MSC
AORTA_MORPHOGENESIS	15936	27	7	1	6.39776	1.92804	0.011802	1	JAG1
CARDIAC_RIGHT_VENTRICLE_MORPHOGENESIS	15936	27	7	1	6.39776	1.92804	0.011802	1	JAG1
GAP_JUNCTION	15936	27	7	1	6.39776	1.92804	0.011802	1	GJB2
CELL_SURFACE_RECEPTOR_SIGNALING_PATHWAY_INVOLVED_IN_HEART_DEVELOPMENT	15936	27	7	1	6.39776	1.92804	0.011802	1	JAG1
L_GLUTAMATE_TRANSMEMBRANE_TRANSPORT	15936	27	7	1	6.39776	1.92804	0.011802	1	SLC7A11
NEGATIVE_REGULATION_OF_SYSTEMIC_ARTERIAL_BLOOD_PRESSURE	15936	27	7	1	6.39776	1.92804	0.011802	1	SOD2
POSITIVE_REGULATION_OF_IMMUNOGLOBULIN_SECRETION	15936	27	7	1	6.39776	1.92804	0.011802	1	TNFRSF4
TUMOR_NECROSIS_FACTOR_MEDIATED_SIGNALING_PATHWAY	15936	27	98	2	3.5904	1.92488	0.0118883	1	TNFRSF4,TNFRSF18
ORGANIC_ANION_TRANSMEMBRANE_TRANSPORTER_ACTIVITY	15936	27	99	2	3.57576	1.91647	0.0121208	1	SLC7A11,SLCO3A1
RESPIRATORY_SYSTEM_DEVELOPMENT	15936	27	102	2	3.53269	1.89176	0.0128304	1	MSC,HSD11B1
ICOSANOID_TRANSPORT	15936	27	8	1	6.20511	1.8704	0.0134771	1	SLCO3A1
RECEPTOR_LIGAND_BINDING_INITIATES_THE_SECOND_PROTEOLYTIC_CLEAVAGE_OF_NOTCH_RECEPTOR	15936	27	8	1	6.20511	1.8704	0.0134771	1	JAG1
FATTY_ACID_DERIVATIVE_TRANSPORT	15936	27	8	1	6.20511	1.8704	0.0134771	1	SLCO3A1
REGULATION_OF_TYROSINE_PHOSPHORYLATION_OF_STAT1_PROTEIN	15936	27	8	1	6.20511	1.8704	0.0134771	1	TNFRSF18
ACIDIC_AMINO_ACID_TRANSMEMBRANE_TRANSPORTER_ACTIVITY	15936	27	8	1	6.20511	1.8704	0.0134771	1	SLC7A11
TYROSINE_PHOSPHORYLATION_OF_STAT_PROTEIN	15936	27	8	1	6.20511	1.8704	0.0134771	1	OSM
TRANSPORT_OF_ORGANIC_ANIONS	15936	27	8	1	6.20511	1.8704	0.0134771	1	SLCO3A1
NEGATIVE_REGULATION_OF_MEIOTIC_NUCLEAR_DIVISION	15936	27	8	1	6.20511	1.8704	0.0134771	1	OSM
POSITIVE_REGULATION_OF_RESPONSE_TO_WOUNDING	15936	27	105	2	3.49087	1.86781	0.0135578	1	CCL24,OSM
LENS_FIBER_CELL_DIFFERENTIATION	15936	27	9	1	6.03519	1.81961	0.0151493	1	SLC7A11
SIGNALING_BY_NOTCH4	15936	27	9	1	6.03519	1.81961	0.0151493	1	JAG1
FATTY_ACID_ELONGATION	15936	27	9	1	6.03519	1.81961	0.0151493	1	PTPLAD1
EPONFKB_PATHWAY	15936	27	9	1	6.03519	1.81961	0.0151493	1	SOD2
SECONDARY_ACTIVE_TRANSMEMBRANE_TRANSPORTER_ACTIVITY	15936	27	115	2	3.35962	1.79293	0.0161089	1	SLC7A11,SLCO3A1
ANION_ANION_ANTIPORTER_ACTIVITY	15936	27	10	1	5.88319	1.7742	0.0168189	1	SLC7A11
STEROID_HORMONES	15936	27	10	1	5.88319	1.7742	0.0168189	1	HSD11B1
LONGEVITY_PATHWAY	15936	27	10	1	5.88319	1.7742	0.0168189	1	SOD2
SIGNALING_BY_NOTCH2	15936	27	10	1	5.88319	1.7742	0.0168189	1	JAG1
SIGNALING_BY_NOTCH3	15936	27	10	1	5.88319	1.7742	0.0168189	1	JAG1
INSULIN_LIKE_GROWTH_FACTOR_RECEPTOR_SIGNALING_PATHWAY	15936	27	10	1	5.88319	1.7742	0.0168189	1	CRIM1
GLOMERULAR_EPITHELIUM_DEVELOPMENT	15936	27	10	1	5.88319	1.7742	0.0168189	1	JAG1
NEURONAL_STEM_CELL_POPULATION_MAINTENANCE	15936	27	10	1	5.88319	1.7742	0.0168189	1	JAG1
CELLULAR_RESPONSE_TO_SUPEROXIDE	15936	27	10	1	5.88319	1.7742	0.0168189	1	SOD2
REGULATION_BY_VIRUS_OF_VIRAL_PROTEIN_LEVELS_IN_HOST_CELL	15936	27	10	1	5.88319	1.7742	0.0168189	1	PTPLAD1
WIDE_PORE_CHANNEL_ACTIVITY	15936	27	10	1	5.88319	1.7742	0.0168189	1	GJB2
CELLULAR_RESPONSE_TO_OXYGEN_RADICAL	15936	27	10	1	5.88319	1.7742	0.0168189	1	SOD2
NOTCH_BINDING	15936	27	11	1	5.74568	1.73316	0.0184857	1	JAG1
METABOLISM_OF_STEROID_HORMONES_AND_VITAMINS_A_AND_D	15936	27	11	1	5.74568	1.73316	0.0184857	1	HSD11B1
SODIUM_INDEPENDENT_ORGANIC_ANION_TRANSMEMBRANE_TRANSPORTER_ACTIVITY	15936	27	11	1	5.74568	1.73316	0.0184857	1	SLCO3A1
TRANSFERASE_ACTIVITY_TRANSFERRING_AMINO_ACYL_GROUPS	15936	27	11	1	5.74568	1.73316	0.0184857	1	QPCT
GAP_JUNCTION_TRAFFICKING	15936	27	11	1	5.74568	1.73316	0.0184857	1	GJB2
RESPONSE_TO_PAIN	15936	27	11	1	5.74568	1.73316	0.0184857	1	OSM
INSULIN_LIKE_GROWTH_FACTOR_BINDING	15936	27	11	1	5.74568	1.73316	0.0184857	1	CRIM1
REGULATION_OF_PEPTIDYL_TYROSINE_PHOSPHORYLATION	15936	27	129	2	3.19389	1.69903	0.0199971	1	OSM,TNFRSF18
SODIUM_INDEPENDENT_ORGANIC_ANION_TRANSPORT	15936	27	12	1	5.62015	1.69573	0.0201498	1	SLCO3A1
NEGATIVE_REGULATION_OF_MEIOTIC_CELL_CYCLE	15936	27	12	1	5.62015	1.69573	0.0201498	1	OSM
ENDOCARDIAL_CUSHION_DEVELOPMENT	15936	27	12	1	5.62015	1.69573	0.0201498	1	JAG1
MAGNESIUM_ION_TRANSMEMBRANE_TRANSPORTER_ACTIVITY	15936	27	12	1	5.62015	1.69573	0.0201498	1	SLC41A2
RESPONSE_TO_CAFFEINE	15936	27	12	1	5.62015	1.69573	0.0201498	1	SDC2
MAGNESIUM_ION_TRANSMEMBRANE_TRANSPORT	15936	27	12	1	5.62015	1.69573	0.0201498	1	SLC41A2
AUDITORY_RECEPTOR_CELL_DIFFERENTIATION	15936	27	12	1	5.62015	1.69573	0.0201498	1	JAG1
NOTCH_RECEPTOR_PROCESSING	15936	27	12	1	5.62015	1.69573	0.0201498	1	JAG1
REGULATION_OF_IMMUNOGLOBULIN_SECRETION	15936	27	12	1	5.62015	1.69573	0.0201498	1	TNFRSF4
POSITIVE_REGULATION_OF_PROTEIN_SECRETION	15936	27	130	2	3.18275	1.69275	0.0202885	1	CLEC4E,TNFRSF4
CHEMOKINE_SIGNALING_PATHWAY	15936	27	134	2	3.13903	1.66812	0.0214722	1	CCL24,CCL4L1
MODIFIED_AMINO_ACID_TRANSMEMBRANE_TRANSPORTER_ACTIVITY	15936	27	13	1	5.50467	1.66132	0.0218112	1	SLC7A11
SULFUR_COMPOUND_TRANSMEMBRANE_TRANSPORTER_ACTIVITY	15936	27	13	1	5.50467	1.66132	0.0218112	1	SLC7A11
ORGANIC_ACID_TRANSPORT	15936	27	138	2	3.09659	1.64428	0.0226842	1	SLC7A11,SLCO3A1
REGULATION_OF_MEIOTIC_NUCLEAR_DIVISION	15936	27	14	1	5.39776	1.62949	0.0234699	1	OSM
CELL_FATE_DETERMINATION	15936	27	14	1	5.39776	1.62949	0.0234699	1	JAG1
RESPONSE_TO_OXYGEN_RADICAL	15936	27	14	1	5.39776	1.62949	0.0234699	1	SOD2
RESPONSE_TO_MURAMYL_DIPEPTIDE	15936	27	14	1	5.39776	1.62949	0.0234699	1	JAG1
ACIDIC_AMINO_ACID_TRANSPORT	15936	27	14	1	5.39776	1.62949	0.0234699	1	SLC7A11
VASODILATION	15936	27	14	1	5.39776	1.62949	0.0234699	1	SOD2
EPITHELIAL_CELL_DIFFERENTIATION_INVOLVED_IN_KIDNEY_DEVELOPMENT	15936	27	14	1	5.39776	1.62949	0.0234699	1	JAG1
MYELOID_DENDRITIC_CELL_DIFFERENTIATION	15936	27	14	1	5.39776	1.62949	0.0234699	1	BATF3
TRANSCRIPTION_COREPRESSOR_ACTIVITY	15936	27	144	2	3.03519	1.60987	0.0245543	1	MSC,BATF3
EYE_DEVELOPMENT	15936	27	145	2	3.02521	1.60429	0.024872	1	JAG1,SLC7A11
HS_GAG_DEGRADATION	15936	27	15	1	5.29822	1.59988	0.0251259	1	SDC2
RESPONSE_TO_GONADOTROPIN	15936	27	15	1	5.29822	1.59988	0.0251259	1	GJB2
CELL_DIFFERENTIATION_INVOLVED_IN_KIDNEY_DEVELOPMENT	15936	27	15	1	5.29822	1.59988	0.0251259	1	JAG1
HAIR_CELL_DIFFERENTIATION	15936	27	15	1	5.29822	1.59988	0.0251259	1	JAG1
RAC_PROTEIN_SIGNAL_TRANSDUCTION	15936	27	15	1	5.29822	1.59988	0.0251259	1	PTPLAD1
STEROID_DEHYDROGENASE_ACTIVITY	15936	27	15	1	5.29822	1.59988	0.0251259	1	HSD11B1
DECIDUALIZATION	15936	27	15	1	5.29822	1.59988	0.0251259	1	GJB2
ANION_TRANSMEMBRANE_TRANSPORTER_ACTIVITY	15936	27	146	2	3.01529	1.59875	0.0251914	1	SLCO3A1,SLC7A11
CELLULAR_RESPONSE_TO_OXIDATIVE_STRESS	15936	27	146	2	3.01529	1.59875	0.0251914	1	GJB2,SOD2
CYTOKINE_RECEPTOR_BINDING	15936	27	147	2	3.00544	1.59325	0.0255125	1	CCL24,OSM
DICARBOXYLIC_ACID_TRANSMEMBRANE_TRANSPORTER_ACTIVITY	15936	27	16	1	5.20511	1.5722	0.0267791	1	SLC7A11
REGULATION_OF_SYSTEMIC_ARTERIAL_BLOOD_PRESSURE_MEDIATED_BY_A_CHEMICAL_SIGNAL	15936	27	16	1	5.20511	1.5722	0.0267791	1	SOD2
STEROID_HORMONE_BIOSYNTHESIS	15936	27	16	1	5.20511	1.5722	0.0267791	1	HSD11B1
A_TETRASACCHARIDE_LINKER_SEQUENCE_IS_REQUIRED_FOR_GAG_SYNTHESIS	15936	27	16	1	5.20511	1.5722	0.0267791	1	SDC2
HEART_VALVE_DEVELOPMENT	15936	27	16	1	5.20511	1.5722	0.0267791	1	JAG1
RELEASE_OF_CYTOCHROME_C_FROM_MITOCHONDRIA	15936	27	16	1	5.20511	1.5722	0.0267791	1	SOD2
BLOOD_VESSEL_REMODELING	15936	27	17	1	5.11765	1.54623	0.0284297	1	JAG1
MYELOID_DENDRITIC_CELL_ACTIVATION	15936	27	17	1	5.11765	1.54623	0.0284297	1	BATF3
T_CELL_MEDIATED_IMMUNITY	15936	27	17	1	5.11765	1.54623	0.0284297	1	JAG1
TCR_CALCIUM_PATHWAY	15936	27	17	1	5.11765	1.54623	0.0284297	1	BATF3
NEGATIVE_REGULATION_OF_OXIDATIVE_STRESS_INDUCED_INTRINSIC_APOPTOTIC_SIGNALING_PATHWAY	15936	27	17	1	5.11765	1.54623	0.0284297	1	SOD2
AORTA_DEVELOPMENT	15936	27	17	1	5.11765	1.54623	0.0284297	1	JAG1
METAL_ION_SLC_TRANSPORTERS	15936	27	17	1	5.11765	1.54623	0.0284297	1	SLC41A2
GENITALIA_DEVELOPMENT	15936	27	17	1	5.11765	1.54623	0.0284297	1	GJB2
RESPONSE_TO_TOXIC_SUBSTANCE	15936	27	157	2	2.91049	1.54038	0.0288152	1	SOD2,SLC7A11
T_CELL_DIFFERENTIATION_INVOLVED_IN_IMMUNE_RESPONSE	15936	27	18	1	5.03519	1.52176	0.0300775	1	CLEC4E
NEUTRAL_AMINO_ACID_TRANSMEMBRANE_TRANSPORTER_ACTIVITY	15936	27	18	1	5.03519	1.52176	0.0300775	1	SLC7A11
POSITIVE_REGULATION_OF_IMMUNOGLOBULIN_PRODUCTION	15936	27	18	1	5.03519	1.52176	0.0300775	1	TNFRSF4
L_ALPHA_AMINO_ACID_TRANSMEMBRANE_TRANSPORT	15936	27	18	1	5.03519	1.52176	0.0300775	1	SLC7A11
CARDIAC_CELL_DEVELOPMENT	15936	27	18	1	5.03519	1.52176	0.0300775	1	JAG1
ACTIVATED_NOTCH1_TRANSMITS_SIGNAL_TO_THE_NUCLEUS	15936	27	18	1	5.03519	1.52176	0.0300775	1	JAG1
HS_GAG_BIOSYNTHESIS	15936	27	18	1	5.03519	1.52176	0.0300775	1	SDC2
POSITIVE_REGULATION_OF_NOTCH_SIGNALING_PATHWAY	15936	27	19	1	4.95719	1.49863	0.0317227	1	JAG1
NEGATIVE_REGULATION_OF_STEM_CELL_DIFFERENTIATION	15936	27	19	1	4.95719	1.49863	0.0317227	1	JAG1
VERY_LONG_CHAIN_FATTY_ACID_METABOLIC_PROCESS	15936	27	19	1	4.95719	1.49863	0.0317227	1	PTPLAD1
AMINO_ACID_TRANSPORT_ACROSS_THE_PLASMA_MEMBRANE	15936	27	19	1	4.95719	1.49863	0.0317227	1	SLC7A11
REGULATION_OF_MEIOTIC_CELL_CYCLE	15936	27	19	1	4.95719	1.49863	0.0317227	1	OSM
MYOBLAST_DIFFERENTIATION	15936	27	20	1	4.88319	1.47671	0.0333652	1	JAG1
POSITIVE_REGULATION_OF_ACUTE_INFLAMMATORY_RESPONSE	15936	27	20	1	4.88319	1.47671	0.0333652	1	OSM
LEUKOCYTE_MIGRATION	15936	27	173	2	2.77049	1.463	0.0344353	1	SLC7A11,CCL24
LEUKOCYTE_CELL_CELL_ADHESION	15936	27	174	2	2.76217	1.45842	0.0347998	1	TNFRSF4,CLEC4E
SUPEROXIDE_METABOLIC_PROCESS	15936	27	21	1	4.8128	1.45587	0.035005	1	SOD2
DENDRITIC_CELL_DIFFERENTIATION	15936	27	22	1	4.74568	1.43602	0.0366421	1	BATF3
BASIGIN_INTERACTIONS	15936	27	22	1	4.74568	1.43602	0.0366421	1	SLC7A11
PTDINS_PATHWAY	15936	27	22	1	4.74568	1.43602	0.0366421	1	JAG1
RESPONSE_TO_NICOTINE	15936	27	22	1	4.74568	1.43602	0.0366421	1	SLC7A11
TRANSPORT_OF_VITAMINS_NUCLEOSIDES_AND_RELATED_MOLECULES	15936	27	22	1	4.74568	1.43602	0.0366421	1	SLCO3A1
REGULATION_OF_INFLAMMATORY_RESPONSE	15936	27	182	2	2.69732	1.42285	0.0377705	1	CCL24,OSM
GLOMERULUS_DEVELOPMENT	15936	27	23	1	4.68155	1.41707	0.0382766	1	JAG1
CARDIAC_SEPTUM_MORPHOGENESIS	15936	27	23	1	4.68155	1.41707	0.0382766	1	JAG1
NEGATIVE_REGULATION_OF_BLOOD_PRESSURE	15936	27	23	1	4.68155	1.41707	0.0382766	1	SOD2
CCR_CHEMOKINE_RECEPTOR_BINDING	15936	27	23	1	4.68155	1.41707	0.0382766	1	CCL24
POSITIVE_REGULATION_OF_TYROSINE_PHOSPHORYLATION_OF_STAT3_PROTEIN	15936	27	23	1	4.68155	1.41707	0.0382766	1	OSM
REGULATION_OF_OXIDATIVE_STRESS_INDUCED_INTRINSIC_APOPTOTIC_SIGNALING_PATHWAY	15936	27	23	1	4.68155	1.41707	0.0382766	1	SOD2
MECHANORECEPTOR_DIFFERENTIATION	15936	27	24	1	4.62015	1.39894	0.0399084	1	JAG1
LYMPHOCYTE_CHEMOTAXIS	15936	27	24	1	4.62015	1.39894	0.0399084	1	CCL24
UPA_UPAR_PATHWAY	15936	27	24	1	4.62015	1.39894	0.0399084	1	FPR2
ALDOSTERONE_REGULATED_SODIUM_REABSORPTION	15936	27	24	1	4.62015	1.39894	0.0399084	1	HSD11B1
NEGATIVE_REGULATION_OF_REPRODUCTIVE_PROCESS	15936	27	24	1	4.62015	1.39894	0.0399084	1	OSM
TRANSMEMBRANE_RECEPTOR_PROTEIN_TYROSINE_KINASE_ACTIVITY	15936	27	24	1	4.62015	1.39894	0.0399084	1	CRIM1
DENDRITE_MORPHOGENESIS	15936	27	24	1	4.62015	1.39894	0.0399084	1	SDC2
IL3_PATHWAY	15936	27	24	1	4.62015	1.39894	0.0399084	1	OSM
MATERNAL_PLACENTA_DEVELOPMENT	15936	27	24	1	4.62015	1.39894	0.0399084	1	GJB2
NEGATIVE_REGULATION_OF_FAT_CELL_DIFFERENTIATION	15936	27	24	1	4.62015	1.39894	0.0399084	1	JAG1
ACTIVE_TRANSMEMBRANE_TRANSPORTER_ACTIVITY	15936	27	190	2	2.63526	1.38896	0.0408358	1	SLCO3A1,SLC7A11
MORPHOGENESIS_OF_AN_EPITHELIAL_SHEET	15936	27	25	1	4.56126	1.38156	0.0415375	1	JAG1
AMINO_ACID_AND_OLIGOPEPTIDE_SLC_TRANSPORTERS	15936	27	25	1	4.56126	1.38156	0.0415375	1	SLC7A11
LEUKOCYTE_DIFFERENTIATION	15936	27	192	2	2.62015	1.38073	0.0416166	1	CLEC4E,BATF3
ION_ANTIPORTER_ACTIVITY	15936	27	26	1	4.50467	1.36488	0.0431639	1	SLC7A11
MONOCYTE_CHEMOTAXIS	15936	27	26	1	4.50467	1.36488	0.0431639	1	CCL24
NEGATIVE_REGULATION_OF_CELLULAR_RESPONSE_TO_OXIDATIVE_STRESS	15936	27	26	1	4.50467	1.36488	0.0431639	1	SOD2
NEGATIVE_REGULATION_OF_RESPONSE_TO_OXIDATIVE_STRESS	15936	27	26	1	4.50467	1.36488	0.0431639	1	SOD2
POSITIVE_REGULATION_OF_VIRAL_GENOME_REPLICATION	15936	27	26	1	4.50467	1.36488	0.0431639	1	PTPLAD1
SYNDECAN_2_PATHWAY	15936	27	26	1	4.50467	1.36488	0.0431639	1	SDC2
LATERAL_PLASMA_MEMBRANE	15936	27	27	1	4.45023	1.34884	0.0447877	1	GJB2
LENS_DEVELOPMENT_IN_CAMERA_TYPE_EYE	15936	27	27	1	4.45023	1.34884	0.0447877	1	SLC7A11
ACTIVATION_OF_JUN_KINASE_ACTIVITY	15936	27	27	1	4.45023	1.34884	0.0447877	1	PTPLAD1
CARDIAC_VENTRICLE_MORPHOGENESIS	15936	27	27	1	4.45023	1.34884	0.0447877	1	JAG1
POSITIVE_REGULATION_OF_RESPONSE_TO_EXTERNAL_STIMULUS	15936	27	201	2	2.55406	1.34486	0.0451999	1	OSM,CCL24
REGULATION_OF_TYROSINE_PHOSPHORYLATION_OF_STAT3_PROTEIN	15936	27	28	1	4.39776	1.3334	0.0464089	1	OSM
ARTERY_MORPHOGENESIS	15936	27	28	1	4.39776	1.3334	0.0464089	1	JAG1
POSITIVE_REGULATION_OF_B_CELL_PROLIFERATION	15936	27	28	1	4.39776	1.3334	0.0464089	1	TNFRSF4
OUTFLOW_TRACT_MORPHOGENESIS	15936	27	28	1	4.39776	1.3334	0.0464089	1	JAG1
NFAT_TFPATHWAY	15936	27	29	1	4.34713	1.31851	0.0480274	1	BATF3
L_AMINO_ACID_TRANSMEMBRANE_TRANSPORTER_ACTIVITY	15936	27	29	1	4.34713	1.31851	0.0480274	1	SLC7A11
PLATELET_AGGREGATION	15936	27	29	1	4.34713	1.31851	0.0480274	1	SLC7A11
SENSORY_ORGAN_DEVELOPMENT	15936	27	210	2	2.49087	1.31074	0.0488946	1	JAG1,SLC7A11
NEUROEPITHELIAL_CELL_DIFFERENTIATION	15936	27	30	1	4.29822	1.30414	0.0496432	1	JAG1
RENAL_TUBULE_DEVELOPMENT	15936	27	30	1	4.29822	1.30414	0.0496432	1	JAG1
REGULATION_OF_IMMUNOGLOBULIN_PRODUCTION	15936	27	30	1	4.29822	1.30414	0.0496432	1	TNFRSF4
RESPONSE_TO_PROGESTERONE	15936	27	30	1	4.29822	1.30414	0.0496432	1	GJB2
LYMPHOCYTE_MIGRATION	15936	27	30	1	4.29822	1.30414	0.0496432	1	CCL24
ORGANIC_ANION_TRANSPORT	15936	27	213	2	2.4704	1.29973	0.0501502	1	SLCO3A1,SLC7A11
T_CELL_ACTIVATION_INVOLVED_IN_IMMUNE_RESPONSE	15936	27	31	1	4.25092	1.29025	0.0512564	1	CLEC4E
CHEMOKINE_ACTIVITY	15936	27	31	1	4.25092	1.29025	0.0512564	1	CCL24
MUSCLE_STRUCTURE_DEVELOPMENT	15936	27	216	2	2.45023	1.28889	0.0514176	1	JAG1,MSC
POSITIVE_REGULATION_OF_SECRETION	15936	27	217	2	2.44356	1.28531	0.0518427	1	TNFRSF4,CLEC4E
RESPONSE_TO_MOLECULE_OF_BACTERIAL_ORIGIN	15936	27	219	2	2.43033	1.27822	0.0526966	1	TNFRSF4,TNFRSF18
SHP2_PATHWAY	15936	27	32	1	4.20511	1.27682	0.052867	1	SDC2
MULTICELLULAR_ORGANISMAL_RESPONSE_TO_STRESS	15936	27	32	1	4.20511	1.27682	0.052867	1	OSM
GOLGI_LUMEN	15936	27	32	1	4.20511	1.27682	0.052867	1	SDC2
T_CELL_PROLIFERATION	15936	27	32	1	4.20511	1.27682	0.052867	1	TNFRSF4
FATTY_ACID_TRANSPORT	15936	27	33	1	4.16072	1.2638	0.0544749	1	SLCO3A1
POSITIVE_REGULATION_OF_OSTEOBLAST_DIFFERENTIATION	15936	27	33	1	4.16072	1.2638	0.0544749	1	JAG1
NEGATIVE_REGULATION_OF_NUCLEAR_DIVISION	15936	27	33	1	4.16072	1.2638	0.0544749	1	OSM
HEPARAN_SULFATE_HEPARIN_HS_GAG_METABOLISM	15936	27	33	1	4.16072	1.2638	0.0544749	1	SDC2
HOMOTYPIC_CELL_CELL_ADHESION	15936	27	33	1	4.16072	1.2638	0.0544749	1	SLC7A11
EXTRINSIC_APOPTOTIC_SIGNALING_PATHWAY_VIA_DEATH_DOMAIN_RECEPTORS	15936	27	33	1	4.16072	1.2638	0.0544749	1	TNFRSF18
RHO_PROTEIN_SIGNAL_TRANSDUCTION	15936	27	33	1	4.16072	1.2638	0.0544749	1	PTPLAD1
L_AMINO_ACID_TRANSPORT	15936	27	34	1	4.11765	1.25119	0.0560802	1	SLC7A11
TRANSMEMBRANE_RECEPTOR_PROTEIN_KINASE_ACTIVITY	15936	27	34	1	4.11765	1.25119	0.0560802	1	CRIM1
SERINE_TYPE_ENDOPEPTIDASE_INHIBITOR_ACTIVITY	15936	27	34	1	4.11765	1.25119	0.0560802	1	CRIM1
REGULATION_OF_SYSTEMIC_ARTERIAL_BLOOD_PRESSURE	15936	27	34	1	4.11765	1.25119	0.0560802	1	SOD2
CHONDROITIN_SULFATE_DERMATAN_SULFATE_METABOLISM	15936	27	34	1	4.11765	1.25119	0.0560802	1	SDC2
MANGANESE_ION_BINDING	15936	27	35	1	4.07583	1.23895	0.0576829	1	SOD2
TAP63_PATHWAY	15936	27	35	1	4.07583	1.23895	0.0576829	1	JAG1
EPITHELIAL_CELL_DIFFERENTIATION	15936	27	231	2	2.35337	1.23712	0.0579265	1	SLC7A11,JAG1
LYMPHOCYTE_ACTIVATION	15936	27	232	2	2.34713	1.23381	0.0583703	1	TNFRSF4,CLEC4E
AMINO_ACID_TRANSMEMBRANE_TRANSPORT	15936	27	36	1	4.03519	1.22707	0.059283	1	SLC7A11
REGULATION_OF_OXIDATIVE_STRESS_INDUCED_CELL_DEATH	15936	27	36	1	4.03519	1.22707	0.059283	1	SOD2
GMCSF_PATHWAY	15936	27	36	1	4.03519	1.22707	0.059283	1	OSM
POSITIVE_REGULATION_OF_ENDOTHELIAL_CELL_PROLIFERATION	15936	27	36	1	4.03519	1.22707	0.059283	1	CCL24
REGULATION_OF_PROTEIN_SECRETION	15936	27	236	2	2.32247	1.22071	0.0601578	1	TNFRSF4,CLEC4E
NEPHRON_EPITHELIUM_DEVELOPMENT	15936	27	37	1	3.99566	1.21552	0.0608804	1	JAG1
REGULATION_OF_NOTCH_SIGNALING_PATHWAY	15936	27	37	1	3.99566	1.21552	0.0608804	1	JAG1
STAT_CASCADE	15936	27	37	1	3.99566	1.21552	0.0608804	1	OSM
JAK_STAT_CASCADE	15936	27	37	1	3.99566	1.21552	0.0608804	1	OSM
TAXIS	15936	27	240	2	2.29822	1.20786	0.0619643	1	FPR2,CCL24
POSITIVE_REGULATION_OF_PRODUCTION_OF_MOLECULAR_MEDIATOR_OF_IMMUNE_RESPONSE	15936	27	38	1	3.95719	1.20429	0.0624752	1	TNFRSF4
PERIPHERAL_NERVOUS_SYSTEM_DEVELOPMENT	15936	27	38	1	3.95719	1.20429	0.0624752	1	OSM
NEURAL_CREST_CELL_DIFFERENTIATION	15936	27	38	1	3.95719	1.20429	0.0624752	1	JAG1
REGULATION_OF_RESPONSE_TO_WOUNDING	15936	27	242	2	2.28625	1.20152	0.0628746	1	OSM,CCL24
CHEMOKINE_RECEPTOR_BINDING	15936	27	39	1	3.91971	1.19336	0.0640675	1	CCL24
CAMERA_TYPE_EYE_MORPHOGENESIS	15936	27	39	1	3.91971	1.19336	0.0640675	1	JAG1
CHEMOKINE_MEDIATED_SIGNALING_PATHWAY	15936	27	39	1	3.91971	1.19336	0.0640675	1	CCL24
CYTOSOLIC_DNA_SENSING_PATHWAY	15936	27	39	1	3.91971	1.19336	0.0640675	1	CCL4L1
ANTIPORTER_ACTIVITY	15936	27	39	1	3.91971	1.19336	0.0640675	1	SLC7A11
AMINOGLYCAN_CATABOLIC_PROCESS	15936	27	39	1	3.91971	1.19336	0.0640675	1	SDC2
ECM_RECEPTOR_INTERACTION	15936	27	39	1	3.91971	1.19336	0.0640675	1	SDC2
DICARBOXYLIC_ACID_TRANSPORT	15936	27	39	1	3.91971	1.19336	0.0640675	1	SLC7A11
ARTERY_DEVELOPMENT	15936	27	39	1	3.91971	1.19336	0.0640675	1	JAG1
KERATINOCYTE_DIFFERENTIATION	15936	27	40	1	3.88319	1.18272	0.0656571	1	JAG1
HYDRO_LYASE_ACTIVITY	15936	27	40	1	3.88319	1.18272	0.0656571	1	PTPLAD1
REGULATION_OF_B_CELL_PROLIFERATION	15936	27	40	1	3.88319	1.18272	0.0656571	1	TNFRSF4
NEGATIVE_REGULATION_OF_CELL_DIVISION	15936	27	40	1	3.88319	1.18272	0.0656571	1	OSM
ENDOTHELIAL_CELL_DIFFERENTIATION	15936	27	40	1	3.88319	1.18272	0.0656571	1	JAG1
POSITIVE_REGULATION_OF_LOCOMOTION	15936	27	250	2	2.23933	1.17677	0.066562	1	TNFRSF18,CCL24
CELL_CELL_JUNCTION_ASSEMBLY	15936	27	41	1	3.84756	1.17235	0.0672441	1	GJB2
CARDIOCYTE_DIFFERENTIATION	15936	27	42	1	3.8128	1.16223	0.0688285	1	JAG1
FOXO_PATHWAY	15936	27	42	1	3.8128	1.16223	0.0688285	1	SOD2
CARDIAC_SEPTUM_DEVELOPMENT	15936	27	42	1	3.8128	1.16223	0.0688285	1	JAG1
FGF_PATHWAY	15936	27	42	1	3.8128	1.16223	0.0688285	1	SDC2
NEGATIVE_REGULATION_OF_HORMONE_SECRETION	15936	27	42	1	3.8128	1.16223	0.0688285	1	OSM
MATERNAL_PROCESS_INVOLVED_IN_FEMALE_PREGNANCY	15936	27	43	1	3.77885	1.15236	0.0704104	1	GJB2
AMINO_ACID_TRANSMEMBRANE_TRANSPORTER_ACTIVITY	15936	27	43	1	3.77885	1.15236	0.0704104	1	SLC7A11
PALATE_DEVELOPMENT	15936	27	43	1	3.77885	1.15236	0.0704104	1	MSC
POSITIVE_REGULATION_OF_OSSIFICATION	15936	27	43	1	3.77885	1.15236	0.0704104	1	JAG1
NOTCH_PATHWAY	15936	27	43	1	3.77885	1.15236	0.0704104	1	JAG1
DENDRITE_DEVELOPMENT	15936	27	44	1	3.74568	1.14273	0.0719896	1	SDC2
PROTEIN_HOMOTETRAMERIZATION	15936	27	44	1	3.74568	1.14273	0.0719896	1	SOD2
RHO_GUANYL_NUCLEOTIDE_EXCHANGE_FACTOR_ACTIVITY	15936	27	44	1	3.74568	1.14273	0.0719896	1	PLEKHG3
APOPTOTIC_MITOCHONDRIAL_CHANGES	15936	27	44	1	3.74568	1.14273	0.0719896	1	SOD2
REGULATION_OF_DENDRITE_MORPHOGENESIS	15936	27	45	1	3.71326	1.13332	0.0735663	1	SDC2
POSITIVE_REGULATION_OF_ACTIN_FILAMENT_POLYMERIZATION	15936	27	45	1	3.71326	1.13332	0.0735663	1	CCL24
ANTIOXIDANT_ACTIVITY	15936	27	45	1	3.71326	1.13332	0.0735663	1	SOD2
NEPHRON_DEVELOPMENT	15936	27	45	1	3.71326	1.13332	0.0735663	1	JAG1
PEPTIDE_RECEPTOR_ACTIVITY	15936	27	46	1	3.68155	1.12413	0.0751403	1	FPR2
TRANSPORT_OF_GLUCOSE_AND_OTHER_SUGARS_BILE_SALTS_AND_ORGANIC_ACIDS_METAL_IONS_AND_AMINE_COMPOUNDS	15936	27	46	1	3.68155	1.12413	0.0751403	1	SLC41A2
REGULATION_OF_ACUTE_INFLAMMATORY_RESPONSE	15936	27	47	1	3.65053	1.11514	0.0767119	1	OSM
POSITIVE_REGULATION_OF_JUN_KINASE_ACTIVITY	15936	27	47	1	3.65053	1.11514	0.0767119	1	PTPLAD1
REGULATION_OF_RESPONSE_TO_OXIDATIVE_STRESS	15936	27	47	1	3.65053	1.11514	0.0767119	1	SOD2
RNA_POLYMERASE_II_DISTAL_ENHANCER_SEQUENCE_SPECIFIC_DNA_BINDING	15936	27	47	1	3.65053	1.11514	0.0767119	1	MSC
TRANSPORT_OF_INORGANIC_CATIONS_ANIONS_AND_AMINO_ACIDS_OLIGOPEPTIDES	15936	27	47	1	3.65053	1.11514	0.0767119	1	SLC7A11
CARDIAC_VENTRICLE_DEVELOPMENT	15936	27	48	1	3.62015	1.10634	0.0782808	1	JAG1
CARDIAC_CHAMBER_MORPHOGENESIS	15936	27	48	1	3.62015	1.10634	0.0782808	1	JAG1
DETOXIFICATION	15936	27	49	1	3.5904	1.09774	0.0798472	1	SOD2
TISSUE_REMODELING	15936	27	49	1	3.5904	1.09774	0.0798472	1	JAG1
ROUGH_ENDOPLASMIC_RETICULUM	15936	27	50	1	3.56126	1.08932	0.081411	1	SLC7A11
GRANULOCYTE_MIGRATION	15936	27	50	1	3.56126	1.08932	0.081411	1	CCL24
TERPENOID_METABOLIC_PROCESS	15936	27	50	1	3.56126	1.08932	0.081411	1	SDC2
TRANSCRIPTION_FACTOR_ACTIVITY_RNA_POLYMERASE_II_DISTAL_ENHANCER_SEQUENCE_SPECIFIC_BINDING	15936	27	50	1	3.56126	1.08932	0.081411	1	MSC
POSITIVE_REGULATION_OF_PEPTIDYL_SERINE_PHOSPHORYLATION	15936	27	51	1	3.53269	1.08107	0.0829722	1	OSM
POSITIVE_REGULATION_OF_B_CELL_ACTIVATION	15936	27	51	1	3.53269	1.08107	0.0829722	1	TNFRSF4
VIRUS_RECEPTOR_ACTIVITY	15936	27	51	1	3.53269	1.08107	0.0829722	1	TNFRSF4
EYE_MORPHOGENESIS	15936	27	52	1	3.50467	1.07298	0.0845309	1	JAG1
COLUMNAR_CUBOIDAL_EPITHELIAL_CELL_DIFFERENTIATION	15936	27	52	1	3.50467	1.07298	0.0845309	1	JAG1
SIGNALING_BY_NOTCH1	15936	27	52	1	3.50467	1.07298	0.0845309	1	JAG1
KIDNEY_EPITHELIUM_DEVELOPMENT	15936	27	52	1	3.50467	1.07298	0.0845309	1	JAG1
ENDOTHELIUM_DEVELOPMENT	15936	27	52	1	3.50467	1.07298	0.0845309	1	JAG1
LEUKOCYTE_PROLIFERATION	15936	27	54	1	3.45023	1.05729	0.0876406	1	TNFRSF4
REGULATION_OF_ENDOTHELIAL_CELL_PROLIFERATION	15936	27	54	1	3.45023	1.05729	0.0876406	1	CCL24
EPIDERMAL_CELL_DIFFERENTIATION	15936	27	55	1	3.42375	1.04968	0.0891917	1	JAG1
POSITIVE_REGULATION_OF_MYELOID_CELL_DIFFERENTIATION	15936	27	56	1	3.39776	1.0422	0.0907402	1	JAG1
CELLULAR_RESPONSE_TO_INTERLEUKIN_1	15936	27	57	1	3.37222	1.03486	0.0922861	1	CCL24
CARBON_OXYGEN_LYASE_ACTIVITY	15936	27	57	1	3.37222	1.03486	0.0922861	1	PTPLAD1
REGULATION_OF_JUN_KINASE_ACTIVITY	15936	27	57	1	3.37222	1.03486	0.0922861	1	PTPLAD1
REACTIVE_OXYGEN_SPECIES_METABOLIC_PROCESS	15936	27	58	1	3.34713	1.02766	0.0938296	1	SOD2
EPHRIN_RECEPTOR_SIGNALING_PATHWAY	15936	27	59	1	3.32247	1.02059	0.0953705	1	SDC2
ORGANIC_ACID_TRANSMEMBRANE_TRANSPORT	15936	27	59	1	3.32247	1.02059	0.0953705	1	SLC7A11
REGULATION_OF_STEM_CELL_DIFFERENTIATION	15936	27	60	1	3.29822	1.01364	0.0969089	1	JAG1
REGULATION_OF_PRODUCTION_OF_MOLECULAR_MEDIATOR_OF_IMMUNE_RESPONSE	15936	27	60	1	3.29822	1.01364	0.0969089	1	TNFRSF4
RESPONSE_TO_HEAT	15936	27	60	1	3.29822	1.01364	0.0969089	1	OSM
REGULATION_OF_RHO_PROTEIN_SIGNAL_TRANSDUCTION	15936	27	60	1	3.29822	1.01364	0.0969089	1	PLEKHG3
MESENCHYMAL_CELL_DIFFERENTIATION	15936	27	60	1	3.29822	1.01364	0.0969089	1	JAG1
PEROXISOME	15936	27	60	1	3.29822	1.01364	0.0969089	1	SOD2
JNK_CASCADE	15936	27	60	1	3.29822	1.01364	0.0969089	1	PTPLAD1
I_KAPPAB_KINASE_NF_KAPPAB_SIGNALING	15936	27	61	1	3.27438	1.00681	0.0984447	1	PTPLAD1
TRANSCRIPTIONAL_REPRESSOR_ACTIVITY_RNA_POLYMERASE_II_CORE_PROMOTER_PROXIMAL_REGION_SEQUENCE_SPECIFIC_BINDING	15936	27	61	1	3.27438	1.00681	0.0984447	1	BATF3
GROWTH_FACTOR_BINDING	15936	27	61	1	3.27438	1.00681	0.0984447	1	CRIM1
NOTCH_SIGNALING_PATHWAY	15936	27	61	1	3.27438	1.00681	0.0984447	1	JAG1
REGULATION_OF_REPRODUCTIVE_PROCESS	15936	27	62	1	3.25092	1.0001	0.0999781	1	OSM
REGULATION_OF_OSTEOBLAST_DIFFERENTIATION	15936	27	62	1	3.25092	1.0001	0.0999781	1	JAG1
ENHANCER_BINDING	15936	27	62	1	3.25092	1.0001	0.0999781	1	MSC
POSITIVE_REGULATION_OF_PROTEIN_POLYMERIZATION	15936	27	62	1	3.25092	1.0001	0.0999781	1	CCL24
LYMPHOCYTE_ACTIVATION_INVOLVED_IN_IMMUNE_RESPONSE	15936	27	62	1	3.25092	1.0001	0.0999781	1	CLEC4E
REGULATION_OF_VIRAL_GENOME_REPLICATION	15936	27	62	1	3.25092	1.0001	0.0999781	1	PTPLAD1
SENSORY_PERCEPTION_OF_MECHANICAL_STIMULUS	15936	27	63	1	3.22783	0.993496	0.101509	1	GJB2
REGULATION_OF_FAT_CELL_DIFFERENTIATION	15936	27	64	1	3.20511	0.987006	0.103037	1	JAG1
POSITIVE_REGULATION_OF_CYTOKINE_SECRETION	15936	27	64	1	3.20511	0.987006	0.103037	1	CLEC4E
POSITIVE_REGULATION_OF_CELL_DIVISION	15936	27	64	1	3.20511	0.987006	0.103037	1	OSM
MONOCARBOXYLIC_ACID_TRANSPORT	15936	27	64	1	3.20511	0.987006	0.103037	1	SLCO3A1
CELL_SURFACE_INTERACTIONS_AT_THE_VASCULAR_WALL	15936	27	64	1	3.20511	0.987006	0.103037	1	SLC7A11
PEPTIDE_LIGAND_BINDING_RECEPTORS	15936	27	65	1	3.18275	0.980622	0.104563	1	FPR2
AMINOGLYCAN_BIOSYNTHETIC_PROCESS	15936	27	65	1	3.18275	0.980622	0.104563	1	SDC2
LYSOSOMAL_LUMEN	15936	27	65	1	3.18275	0.980622	0.104563	1	SDC2
ISOPRENOID_METABOLIC_PROCESS	15936	27	65	1	3.18275	0.980622	0.104563	1	SDC2
NABA_ECM_GLYCOPROTEINS	15936	27	66	1	3.16072	0.97434	0.106086	1	CRIM1
MYELOID_LEUKOCYTE_MIGRATION	15936	27	66	1	3.16072	0.97434	0.106086	1	CCL24
MYELOID_LEUKOCYTE_ACTIVATION	15936	27	66	1	3.16072	0.97434	0.106086	1	BATF3
MYELOID_LEUKOCYTE_DIFFERENTIATION	15936	27	66	1	3.16072	0.97434	0.106086	1	BATF3
ENTRY_INTO_HOST	15936	27	67	1	3.13903	0.968158	0.107607	1	TNFRSF4
MOVEMENT_IN_HOST_ENVIRONMENT	15936	27	67	1	3.13903	0.968158	0.107607	1	TNFRSF4
MOVEMENT_IN_ENVIRONMENT_OF_OTHER_ORGANISM_INVOLVED_IN_SYMBIOTIC_INTERACTION	15936	27	67	1	3.13903	0.968158	0.107607	1	TNFRSF4
ENTRY_INTO_OTHER_ORGANISM_INVOLVED_IN_SYMBIOTIC_INTERACTION	15936	27	67	1	3.13903	0.968158	0.107607	1	TNFRSF4
ENTRY_INTO_CELL_OF_OTHER_ORGANISM_INVOLVED_IN_SYMBIOTIC_INTERACTION	15936	27	67	1	3.13903	0.968158	0.107607	1	TNFRSF4
ENTRY_INTO_HOST_CELL	15936	27	67	1	3.13903	0.968158	0.107607	1	TNFRSF4
VIRAL_ENTRY_INTO_HOST_CELL	15936	27	67	1	3.13903	0.968158	0.107607	1	TNFRSF4
AMINO_ACID_TRANSPORT	15936	27	68	1	3.11765	0.962073	0.109126	1	SLC7A11
STEROID_BIOSYNTHETIC_PROCESS	15936	27	68	1	3.11765	0.962073	0.109126	1	HSD11B1
NEGATIVE_REGULATION_OF_INTRINSIC_APOPTOTIC_SIGNALING_PATHWAY	15936	27	68	1	3.11765	0.962073	0.109126	1	SOD2
FC_GAMMA_RECEPTOR_SIGNALING_PATHWAY	15936	27	68	1	3.11765	0.962073	0.109126	1	CLEC4E
GLYCOSAMINOGLYCAN_METABOLISM	15936	27	68	1	3.11765	0.962073	0.109126	1	SDC2
CARDIAC_CHAMBER_DEVELOPMENT	15936	27	68	1	3.11765	0.962073	0.109126	1	JAG1
REGULATION_OF_DENDRITE_DEVELOPMENT	15936	27	68	1	3.11765	0.962073	0.109126	1	SDC2
SKELETAL_MUSCLE_ORGAN_DEVELOPMENT	15936	27	69	1	3.09659	0.956082	0.110641	1	MSC
LYMPHOCYTE_MEDIATED_IMMUNITY	15936	27	70	1	3.07583	0.950182	0.112155	1	JAG1
POSITIVE_REGULATION_OF_EPITHELIAL_CELL_PROLIFERATION	15936	27	71	1	3.05537	0.94437	0.113666	1	CCL24
REGULATION_OF_B_CELL_ACTIVATION	15936	27	71	1	3.05537	0.94437	0.113666	1	TNFRSF4
MALE_SEX_DIFFERENTIATION	15936	27	71	1	3.05537	0.94437	0.113666	1	GJB2
REGULATION_OF_PEPTIDYL_SERINE_PHOSPHORYLATION	15936	27	71	1	3.05537	0.94437	0.113666	1	OSM
CELL_JUNCTION_ASSEMBLY	15936	27	72	1	3.03519	0.938645	0.115174	1	GJB2
FATTY_ACID_BIOSYNTHETIC_PROCESS	15936	27	73	1	3.01529	0.933003	0.11668	1	PTPLAD1
ORGANIC_ACID_TRANSMEMBRANE_TRANSPORTER_ACTIVITY	15936	27	74	1	2.99566	0.927443	0.118184	1	SLC7A11
EXTRINSIC_APOPTOTIC_SIGNALING_PATHWAY	15936	27	75	1	2.9763	0.921962	0.119685	1	TNFRSF18
MESENCHYME_DEVELOPMENT	15936	27	75	1	2.9763	0.921962	0.119685	1	JAG1
OXIDOREDUCTASE_ACTIVITY_ACTING_ON_THE_CH_OH_GROUP_OF_DONORS_NAD_OR_NADP_AS_ACCEPTOR	15936	27	75	1	2.9763	0.921962	0.119685	1	HSD11B1
CELL_ADHESION_MOLECULES_CAMS	15936	27	77	1	2.93833	0.911229	0.122679	1	SDC2
STRESS_ACTIVATED_PROTEIN_KINASE_SIGNALING_CASCADE	15936	27	78	1	2.91971	0.905973	0.124173	1	PTPLAD1
LEUKOCYTE_CHEMOTAXIS	15936	27	78	1	2.91971	0.905973	0.124173	1	CCL24
RESPONSE_TO_INTERLEUKIN_1	15936	27	78	1	2.91971	0.905973	0.124173	1	CCL24
PEPTIDASE_INHIBITOR_ACTIVITY	15936	27	78	1	2.91971	0.905973	0.124173	1	CRIM1
MAINTENANCE_OF_CELL_NUMBER	15936	27	78	1	2.91971	0.905973	0.124173	1	JAG1
NEGATIVE_REGULATION_OF_NEURON_APOPTOTIC_PROCESS	15936	27	79	1	2.90133	0.900789	0.125664	1	SOD2
G_ALPHA_Q_SIGNALLING_EVENTS	15936	27	79	1	2.90133	0.900789	0.125664	1	FPR2
EAR_DEVELOPMENT	15936	27	79	1	2.90133	0.900789	0.125664	1	JAG1
PROTEIN_TETRAMERIZATION	15936	27	80	1	2.88319	0.895674	0.127153	1	SOD2
POSITIVE_REGULATION_OF_VASCULATURE_DEVELOPMENT	15936	27	80	1	2.88319	0.895674	0.127153	1	CCL24
CELLULAR_RESPONSE_TO_REACTIVE_OXYGEN_SPECIES	15936	27	81	1	2.86526	0.890627	0.128639	1	SOD2
ENDOPLASMIC_RETICULUM_GOLGI_INTERMEDIATE_COMPARTMENT	15936	27	81	1	2.86526	0.890627	0.128639	1	GJB2
POSITIVE_REGULATION_OF_VIRAL_PROCESS	15936	27	81	1	2.86526	0.890627	0.128639	1	PTPLAD1
ADAPTIVE_IMMUNE_RESPONSE_BASED_ON_SOMATIC_RECOMBINATION_OF_IMMUNE_RECEPTORS_BUILT_FROM_IMMUNOGLOBULIN_SUPERFAMILY_DOMAINS	15936	27	81	1	2.86526	0.890627	0.128639	1	JAG1
CELL_FATE_COMMITMENT	15936	27	81	1	2.86526	0.890627	0.128639	1	JAG1
VACUOLAR_LUMEN	15936	27	81	1	2.86526	0.890627	0.128639	1	SDC2
SIGNALING_BY_NOTCH	15936	27	81	1	2.86526	0.890627	0.128639	1	JAG1
G_ALPHA_I_SIGNALLING_EVENTS	15936	27	82	1	2.84756	0.885646	0.130123	1	FPR2
SKIN_DEVELOPMENT	15936	27	82	1	2.84756	0.885646	0.130123	1	JAG1
REGULATION_OF_BLOOD_PRESSURE	15936	27	82	1	2.84756	0.885646	0.130123	1	SOD2
T_CELL_DIFFERENTIATION	15936	27	83	1	2.83007	0.88073	0.131604	1	CLEC4E
OXIDOREDUCTASE_ACTIVITY_ACTING_ON_CH_OH_GROUP_OF_DONORS	15936	27	85	1	2.79572	0.871084	0.13456	1	HSD11B1
NEUROACTIVE_LIGAND_RECEPTOR_INTERACTION	15936	27	86	1	2.77885	0.866352	0.136034	1	FPR2
STEM_CELL_DIFFERENTIATION	15936	27	86	1	2.77885	0.866352	0.136034	1	JAG1
POSITIVE_REGULATION_OF_LEUKOCYTE_PROLIFERATION	15936	27	86	1	2.77885	0.866352	0.136034	1	TNFRSF4
VASCULAR_PROCESS_IN_CIRCULATORY_SYSTEM	15936	27	87	1	2.76217	0.861679	0.137506	1	SOD2
NABA_CORE_MATRISOME	15936	27	88	1	2.74568	0.857063	0.138975	1	CRIM1
CELL_ACTIVATION_INVOLVED_IN_IMMUNE_RESPONSE	15936	27	89	1	2.72938	0.852503	0.140442	1	CLEC4E
PLACENTA_DEVELOPMENT	15936	27	89	1	2.72938	0.852503	0.140442	1	GJB2
ACTIVATION_OF_MAPK_ACTIVITY	15936	27	89	1	2.72938	0.852503	0.140442	1	PTPLAD1
RESPONSE_TO_ESTRADIOL	15936	27	89	1	2.72938	0.852503	0.140442	1	GJB2
SENSORY_ORGAN_MORPHOGENESIS	15936	27	90	1	2.71326	0.847997	0.141907	1	JAG1
NEGATIVE_REGULATION_OF_SEQUENCE_SPECIFIC_DNA_BINDING_TRANSCRIPTION_FACTOR_ACTIVITY	15936	27	91	1	2.69732	0.843545	0.143369	1	TNFRSF4
REGULATION_OF_OSSIFICATION	15936	27	92	1	2.68155	0.839146	0.144828	1	JAG1
JAK_STAT_SIGNALING_PATHWAY	15936	27	92	1	2.68155	0.839146	0.144828	1	OSM
CELL_JUNCTION_ORGANIZATION	15936	27	94	1	2.65053	0.8305	0.147741	1	GJB2
EPITHELIAL_CELL_DEVELOPMENT	15936	27	94	1	2.65053	0.8305	0.147741	1	JAG1
DIVALENT_INORGANIC_CATION_TRANSMEMBRANE_TRANSPORTER_ACTIVITY	15936	27	95	1	2.63526	0.826251	0.149193	1	SLC41A2
CELLULAR_RESPONSE_TO_INTERFERON_GAMMA	15936	27	95	1	2.63526	0.826251	0.149193	1	CCL24
RESPONSE_TO_PURINE_CONTAINING_COMPOUND	15936	27	95	1	2.63526	0.826251	0.149193	1	SDC2
EPIDERMIS_DEVELOPMENT	15936	27	96	1	2.62015	0.82205	0.150643	1	JAG1
INNATE_IMMUNE_RESPONSE_ACTIVATING_CELL_SURFACE_RECEPTOR_SIGNALING_PATHWAY	15936	27	96	1	2.62015	0.82205	0.150643	1	CLEC4E
LEUKOCYTE_MEDIATED_IMMUNITY	15936	27	97	1	2.6052	0.817896	0.152091	1	JAG1
POSITIVE_REGULATION_OF_STRESS_ACTIVATED_PROTEIN_KINASE_SIGNALING_CASCADE	15936	27	97	1	2.6052	0.817896	0.152091	1	PTPLAD1
GASTRIN_CREB_SIGNALLING_PATHWAY_VIA_PKC_AND_MAPK	15936	27	97	1	2.6052	0.817896	0.152091	1	FPR2
HEART_MORPHOGENESIS	15936	27	97	1	2.6052	0.817896	0.152091	1	JAG1
RESPONSE_TO_TEMPERATURE_STIMULUS	15936	27	97	1	2.6052	0.817896	0.152091	1	OSM
REGULATION_OF_CELL_SHAPE	15936	27	98	1	2.5904	0.813788	0.153537	1	CCL24
REGULATION_OF_CYTOKINE_SECRETION	15936	27	98	1	2.5904	0.813788	0.153537	1	CLEC4E
PLATELET_ACTIVATION	15936	27	99	1	2.57576	0.809726	0.15498	1	SLC7A11
DEFENSE_RESPONSE_TO_BACTERIUM	15936	27	100	1	2.56126	0.805707	0.15642	1	CLEC4E
INTERACTION_WITH_HOST	15936	27	100	1	2.56126	0.805707	0.15642	1	TNFRSF4
REGULATION_OF_NUCLEAR_DIVISION	15936	27	100	1	2.56126	0.805707	0.15642	1	OSM
AMINOGLYCAN_METABOLIC_PROCESS	15936	27	100	1	2.56126	0.805707	0.15642	1	SDC2
MEMBRANE_TRAFFICKING	15936	27	100	1	2.56126	0.805707	0.15642	1	GJB2
ACTIVE_ION_TRANSMEMBRANE_TRANSPORTER_ACTIVITY	15936	27	101	1	2.5469	0.801732	0.157858	1	SLC7A11
NEGATIVE_REGULATION_OF_NEURON_DIFFERENTIATION	15936	27	101	1	2.5469	0.801732	0.157858	1	JAG1
CELL_CHEMOTAXIS	15936	27	102	1	2.53269	0.797799	0.159294	1	CCL24
PROTEIN_TYROSINE_KINASE_ACTIVITY	15936	27	103	1	2.51861	0.793909	0.160728	1	CRIM1
REGULATION_OF_ACTIN_FILAMENT_LENGTH	15936	27	104	1	2.50467	0.790058	0.162159	1	CCL24
EXTERNAL_SIDE_OF_PLASMA_MEMBRANE	15936	27	104	1	2.50467	0.790058	0.162159	1	TNFRSF18
POSITIVE_REGULATION_OF_ERK1_AND_ERK2_CASCADE	15936	27	106	1	2.47719	0.782478	0.165015	1	CCL24
NEGATIVE_REGULATION_OF_NEURON_DEATH	15936	27	108	1	2.45023	0.775051	0.167861	1	SOD2
POSITIVE_REGULATION_OF_IMMUNE_EFFECTOR_PROCESS	15936	27	108	1	2.45023	0.775051	0.167861	1	TNFRSF4
RAS_PROTEIN_SIGNAL_TRANSDUCTION	15936	27	108	1	2.45023	0.775051	0.167861	1	PTPLAD1
CLASS_A1_RHODOPSIN_LIKE_RECEPTORS	15936	27	109	1	2.43693	0.771394	0.16928	1	FPR2
PEPTIDASE_REGULATOR_ACTIVITY	15936	27	109	1	2.43693	0.771394	0.16928	1	CRIM1
MONOCARBOXYLIC_ACID_BIOSYNTHETIC_PROCESS	15936	27	109	1	2.43693	0.771394	0.16928	1	PTPLAD1
REGULATION_OF_JNK_CASCADE	15936	27	109	1	2.43693	0.771394	0.16928	1	PTPLAD1
MUSCLE_CELL_DIFFERENTIATION	15936	27	110	1	2.42375	0.767774	0.170697	1	JAG1
PEPTIDYL_TYROSINE_MODIFICATION	15936	27	111	1	2.4107	0.764189	0.172112	1	OSM
RESPONSE_TO_INTERFERON_GAMMA	15936	27	112	1	2.39776	0.760639	0.173525	1	CCL24
REGULATION_OF_INTRINSIC_APOPTOTIC_SIGNALING_PATHWAY	15936	27	112	1	2.39776	0.760639	0.173525	1	SOD2
REGULATION_OF_RAS_PROTEIN_SIGNAL_TRANSDUCTION	15936	27	113	1	2.38494	0.757124	0.174935	1	PLEKHG3
RESPONSE_TO_KETONE	15936	27	113	1	2.38494	0.757124	0.174935	1	GJB2
POSITIVE_REGULATION_OF_HEMOPOIESIS	15936	27	113	1	2.38494	0.757124	0.174935	1	JAG1
POSITIVE_REGULATION_OF_CYTOSKELETON_ORGANIZATION	15936	27	114	1	2.37222	0.753643	0.176343	1	CCL24
NEGATIVE_REGULATION_OF_SECRETION	15936	27	115	1	2.35962	0.750195	0.177748	1	OSM
CARBOHYDRATE_DERIVATIVE_CATABOLIC_PROCESS	15936	27	115	1	2.35962	0.750195	0.177748	1	SDC2
MULTI_MULTICELLULAR_ORGANISM_PROCESS	15936	27	118	1	2.32247	0.740046	0.181951	1	GJB2
REGULATION_OF_PROTEIN_POLYMERIZATION	15936	27	119	1	2.3103	0.736725	0.183347	1	CCL24
REGULATION_OF_NEURON_APOPTOTIC_PROCESS	15936	27	119	1	2.3103	0.736725	0.183347	1	SOD2
POSITIVE_REGULATION_OF_MULTI_ORGANISM_PROCESS	15936	27	121	1	2.28625	0.730176	0.186133	1	PTPLAD1
REGULATION_OF_MYELOID_CELL_DIFFERENTIATION	15936	27	123	1	2.2626	0.723746	0.18891	1	JAG1
ANION_TRANSMEMBRANE_TRANSPORT	15936	27	123	1	2.2626	0.723746	0.18891	1	SLC7A11
SEX_DIFFERENTIATION	15936	27	124	1	2.25092	0.720573	0.190295	1	GJB2
RESPONSE_TO_ESTROGEN	15936	27	125	1	2.23933	0.717429	0.191677	1	GJB2
LYASE_ACTIVITY	15936	27	127	1	2.21643	0.711224	0.194436	1	PTPLAD1
RAS_GUANYL_NUCLEOTIDE_EXCHANGE_FACTOR_ACTIVITY	15936	27	127	1	2.21643	0.711224	0.194436	1	PLEKHG3
NEGATIVE_REGULATION_OF_PEPTIDASE_ACTIVITY	15936	27	129	1	2.19389	0.705126	0.197185	1	CRIM1
G_PROTEIN_COUPLED_RECEPTOR_BINDING	15936	27	130	1	2.18275	0.702116	0.198556	1	CCL24
APICAL_PLASMA_MEMBRANE	15936	27	130	1	2.18275	0.702116	0.198556	1	JAG1
MUSCLE_TISSUE_DEVELOPMENT	15936	27	130	1	2.18275	0.702116	0.198556	1	MSC
POSITIVE_REGULATION_OF_APOPTOTIC_SIGNALING_PATHWAY	15936	27	131	1	2.17169	0.699132	0.199925	1	OSM
POSITIVE_REGULATION_OF_MAP_KINASE_ACTIVITY	15936	27	132	1	2.16072	0.696173	0.201292	1	PTPLAD1
LYMPHOCYTE_DIFFERENTIATION	15936	27	133	1	2.14983	0.693239	0.202657	1	CLEC4E
REGULATION_OF_VASCULATURE_DEVELOPMENT	15936	27	134	1	2.13903	0.690329	0.204019	1	CCL24
STEROID_METABOLIC_PROCESS	15936	27	136	1	2.11765	0.684582	0.206737	1	HSD11B1
UROGENITAL_SYSTEM_DEVELOPMENT	15936	27	136	1	2.11765	0.684582	0.206737	1	JAG1
REGULATION_OF_STRESS_ACTIVATED_PROTEIN_KINASE_SIGNALING_CASCADE	15936	27	136	1	2.11765	0.684582	0.206737	1	PTPLAD1
REGULATION_OF_LEUKOCYTE_PROLIFERATION	15936	27	137	1	2.10708	0.681744	0.208092	1	TNFRSF4
GPCR_LIGAND_BINDING	15936	27	137	1	2.10708	0.681744	0.208092	1	FPR2
MUSCLE_ORGAN_DEVELOPMENT	15936	27	138	1	2.09659	0.678928	0.209446	1	MSC
REGULATION_OF_EPITHELIAL_CELL_PROLIFERATION	15936	27	139	1	2.08617	0.676136	0.210797	1	CCL24
MYELOID_CELL_DIFFERENTIATION	15936	27	140	1	2.07583	0.673365	0.212146	1	BATF3
REGULATION_OF_HORMONE_SECRETION	15936	27	141	1	2.06556	0.670617	0.213493	1	OSM
RESPONSE_TO_REACTIVE_OXYGEN_SPECIES	15936	27	142	1	2.05537	0.667891	0.214837	1	SOD2
NEGATIVE_REGULATION_OF_NERVOUS_SYSTEM_DEVELOPMENT	15936	27	142	1	2.05537	0.667891	0.214837	1	JAG1
HUNTINGTONS_DISEASE	15936	27	143	1	2.04524	0.665186	0.216179	1	SOD2
LILOCALIZATION	15936	27	143	1	2.04524	0.665186	0.216179	1	SLCO3A1
NEGATIVE_REGULATION_OF_APOPTOTIC_SIGNALING_PATHWAY	15936	27	143	1	2.04524	0.665186	0.216179	1	SOD2
POSITIVE_REGULATION_OF_PROTEIN_COMPLEX_ASSEMBLY	15936	27	144	1	2.03519	0.662502	0.217519	1	CCL24
REGULATION_OF_ERK1_AND_ERK2_CASCADE	15936	27	148	1	1.99566	0.651973	0.222857	1	CCL24
TRANSFERASE_ACTIVITY_TRANSFERRING_ACYL_GROUPS	15936	27	153	1	1.94773	0.639254	0.229481	1	QPCT
ANGIOGENESIS	15936	27	155	1	1.92899	0.634297	0.232115	1	JAG1
REGULATION_OF_CELL_DIVISION	15936	27	155	1	1.92899	0.634297	0.232115	1	OSM
CARBOHYDRATE_BINDING	15936	27	157	1	1.91049	0.629413	0.23474	1	CLEC4E
ADAPTIVE_IMMUNE_RESPONSE	15936	27	157	1	1.91049	0.629413	0.23474	1	JAG1
NEGATIVE_REGULATION_OF_CELL_DEVELOPMENT	15936	27	157	1	1.91049	0.629413	0.23474	1	JAG1
PROTEIN_HOMOOLIGOMERIZATION	15936	27	157	1	1.91049	0.629413	0.23474	1	SOD2
NEGATIVE_REGULATION_OF_CELL_CYCLE_PROCESS	15936	27	160	1	1.88319	0.622217	0.238662	1	OSM
REGULATION_OF_NEURON_DEATH	15936	27	163	1	1.85639	0.615172	0.242565	1	SOD2
REGULATION_OF_SYMBIOSIS_ENCOMPASSING_MUTUALISM_THROUGH_PARASITISM	15936	27	163	1	1.85639	0.615172	0.242565	1	PTPLAD1
FC_RECEPTOR_SIGNALING_PATHWAY	15936	27	165	1	1.83879	0.610558	0.245156	1	CLEC4E
CELL_MORPHOGENESIS_INVOLVED_IN_NEURON_DIFFERENTIATION	15936	27	167	1	1.82141	0.606007	0.247738	1	SDC2
APICAL_PART_OF_CELL	15936	27	169	1	1.80423	0.601518	0.250312	1	JAG1
TRANSCRIPTION_FACTOR_ACTIVITY_RNA_POLYMERASE_II_CORE_PROMOTER_PROXIMAL_REGION_SEQUENCE_SPECIFIC_BINDING	15936	27	171	1	1.78726	0.59709	0.252878	1	BATF3
AGING	15936	27	172	1	1.77885	0.594898	0.254157	1	SOD2
REGULATION_OF_SMALL_GTPASE_MEDIATED_SIGNAL_TRANSDUCTION	15936	27	173	1	1.77049	0.59272	0.255435	1	PLEKHG3
ORGANIC_ACID_BIOSYNTHETIC_PROCESS	15936	27	174	1	1.76217	0.590557	0.25671	1	PTPLAD1
CARBOXYLIC_ACID_BIOSYNTHETIC_PROCESS	15936	27	174	1	1.76217	0.590557	0.25671	1	PTPLAD1
METABOLISM_OF_CARBOHYDRATES	15936	27	177	1	1.73751	0.584153	0.260523	1	SDC2
ACTIVATION_OF_INNATE_IMMUNE_RESPONSE	15936	27	178	1	1.72938	0.582046	0.26179	1	CLEC4E
G_PROTEIN_COUPLED_RECEPTOR_ACTIVITY	15936	27	179	1	1.7213	0.579953	0.263055	1	FPR2
RESPONSE_TO_VIRUS	15936	27	180	1	1.71326	0.577873	0.264318	1	BATF3
GUANYL_NUCLEOTIDE_EXCHANGE_FACTOR_ACTIVITY	15936	27	181	1	1.70527	0.575807	0.265579	1	PLEKHG3
CELL_CELL_JUNCTION	15936	27	182	1	1.69732	0.573754	0.266837	1	GJB2
SINGLE_ORGANISM_BEHAVIOR	15936	27	182	1	1.69732	0.573754	0.266837	1	OSM
PASSIVE_TRANSMEMBRANE_TRANSPORTER_ACTIVITY	15936	27	182	1	1.69732	0.573754	0.266837	1	GJB2
NEGATIVE_REGULATION_OF_PROTEOLYSIS	15936	27	183	1	1.68941	0.571713	0.268094	1	CRIM1
HEMOSTASIS	15936	27	185	1	1.67373	0.567671	0.270601	1	SLC7A11
FATTY_ACID_METABOLIC_PROCESS	15936	27	186	1	1.66596	0.565669	0.271851	1	PTPLAD1
NEURON_PROJECTION_MORPHOGENESIS	15936	27	187	1	1.65822	0.56368	0.273099	1	SDC2
CIRCULATORY_SYSTEM_PROCESS	15936	27	187	1	1.65822	0.56368	0.273099	1	SOD2
METAL_ION_TRANSMEMBRANE_TRANSPORTER_ACTIVITY	15936	27	187	1	1.65822	0.56368	0.273099	1	SLC41A2
ACTIVATION_OF_PROTEIN_KINASE_ACTIVITY	15936	27	189	1	1.64287	0.559737	0.27559	1	PTPLAD1
BLOOD_VESSEL_MORPHOGENESIS	15936	27	190	1	1.63526	0.557784	0.276832	1	JAG1
REGULATION_OF_ACTIN_FILAMENT_BASED_PROCESS	15936	27	190	1	1.63526	0.557784	0.276832	1	CCL24
POSITIVE_REGULATION_OF_CELL_ACTIVATION	15936	27	197	1	1.58306	0.544441	0.285469	1	TNFRSF4
CORE_PROMOTER_PROXIMAL_REGION_DNA_BINDING	15936	27	197	1	1.58306	0.544441	0.285469	1	BATF3
NUCLEAR_MEMBRANE	15936	27	198	1	1.57576	0.54258	0.286695	1	PTPLAD1
REGULATION_OF_CELL_MORPHOGENESIS_INVOLVED_IN_DIFFERENTIATION	15936	27	201	1	1.55406	0.537063	0.29036	1	SDC2
POSITIVE_REGULATION_OF_PROTEIN_SERINE_THREONINE_KINASE_ACTIVITY	15936	27	202	1	1.5469	0.535246	0.291578	1	PTPLAD1
ENZYME_INHIBITOR_ACTIVITY	15936	27	203	1	1.53978	0.533439	0.292793	1	CRIM1
REGULATION_OF_HEMOPOIESIS	15936	27	204	1	1.53269	0.531643	0.294007	1	JAG1
RESPONSE_TO_OXYGEN_LEVELS	15936	27	204	1	1.53269	0.531643	0.294007	1	SDC2
MORPHOGENESIS_OF_AN_EPITHELIUM	15936	27	205	1	1.52563	0.529856	0.295219	1	JAG1
POSITIVE_REGULATION_OF_INNATE_IMMUNE_RESPONSE	15936	27	205	1	1.52563	0.529856	0.295219	1	CLEC4E
ORGANONITROGEN_COMPOUND_CATABOLIC_PROCESS	15936	27	208	1	1.50467	0.524559	0.298842	1	SDC2
REPRODUCTIVE_SYSTEM_DEVELOPMENT	15936	27	215	1	1.45692	0.512543	0.307225	1	GJB2
RESPONSE_TO_ALCOHOL	15936	27	216	1	1.45023	0.510864	0.308415	1	GJB2
REGULATION_OF_MAP_KINASE_ACTIVITY	15936	27	217	1	1.44356	0.509195	0.309603	1	PTPLAD1
REGULATION_OF_CELLULAR_COMPONENT_SIZE	15936	27	223	1	1.40421	0.499367	0.316689	1	CCL24
NEGATIVE_REGULATION_OF_HYDROLASE_ACTIVITY	15936	27	225	1	1.39133	0.496161	0.319035	1	CRIM1
POSITIVE_REGULATION_OF_CELL_ADHESION	15936	27	226	1	1.38494	0.494571	0.320206	1	TNFRSF18
SENSORY_PERCEPTION	15936	27	228	1	1.37222	0.491416	0.32254	1	GJB2
REGULATION_OF_NEURON_PROJECTION_DEVELOPMENT	15936	27	230	1	1.35962	0.488294	0.324867	1	SDC2
HEART_DEVELOPMENT	15936	27	232	1	1.34713	0.485204	0.327187	1	JAG1
BEHAVIOR	15936	27	233	1	1.34093	0.483672	0.328343	1	OSM
NUCLEOSIDE_TRIPHOSPHATASE_REGULATOR_ACTIVITY	15936	27	236	1	1.32247	0.479121	0.331802	1	PTPLAD1
IMMUNE_RESPONSE_REGULATING_CELL_SURFACE_RECEPTOR_SIGNALING_PATHWAY	15936	27	238	1	1.3103	0.476125	0.334099	1	CLEC4E
REGULATION_OF_PEPTIDASE_ACTIVITY	15936	27	240	1	1.29822	0.47316	0.336387	1	CRIM1
CELL_MORPHOGENESIS_INVOLVED_IN_DIFFERENTIATION	15936	27	240	1	1.29822	0.47316	0.336387	1	SDC2
SMALL_GTPASE_MEDIATED_SIGNAL_TRANSDUCTION	15936	27	240	1	1.29822	0.47316	0.336387	1	PTPLAD1
SIDE_OF_MEMBRANE	15936	27	241	1	1.29223	0.471689	0.337529	1	TNFRSF18
GPCR_DOWNSTREAM_SIGNALING	15936	27	241	1	1.29223	0.471689	0.337529	1	FPR2
PLASMA_MEMBRANE_PROTEIN_COMPLEX	15936	27	242	1	1.28625	0.470225	0.338669	1	GJB2
REGULATION_OF_HORMONE_LEVELS	15936	27	243	1	1.2803	0.468769	0.339806	1	OSM
REGULATION_OF_CELL_GROWTH	15936	27	247	1	1.25675	0.463014	0.344339	1	CRIM1
POSITIVE_REGULATION_OF_CELLULAR_COMPONENT_BIOGENESIS	15936	27	248	1	1.25092	0.461594	0.345467	1	CCL24
REGULATION_OF_T_CELL_DIFFERENTIATION	15936	27	63	0	NA		1	1
GLYCINE_SERINE_AND_THREONINE_METABOLISM	15936	27	13	0	NA		1	1
NEGATIVE_REGULATION_OF_TOR_SIGNALING	15936	27	23	0	NA		1	1
POSITIVE_REGULATION_OF_PROTEIN_AUTOPHOSPHORYLATION	15936	27	17	0	NA		1	1
LEUKOCYTE_ADHESION_TO_VASCULAR_ENDOTHELIAL_CELL	15936	27	8	0	NA		1	1
REGULATION_OF_CYTOPLASMIC_TRANSLATION	15936	27	9	0	NA		1	1
RNA_DEGRADATION	15936	27	53	0	NA		1	1
REGULATION_OF_CYCLIC_NUCLEOTIDE_METABOLIC_PROCESS	15936	27	63	0	NA		1	1
ADHERENS_JUNCTIONS_INTERACTIONS	15936	27	9	0	NA		1	1
SENSORY_PERCEPTION_OF_CHEMICAL_STIMULUS	15936	27	64	0	NA		1	1
REGULATION_OF_HISTONE_DEACETYLATION	15936	27	19	0	NA		1	1
INDOLE_CONTAINING_COMPOUND_METABOLIC_PROCESS	15936	27	15	0	NA		1	1
NEGATIVE_REGULATION_OF_SODIUM_ION_TRANSPORT	15936	27	7	0	NA		1	1
RETROMER_COMPLEX	15936	27	21	0	NA		1	1
TELOMERASE_HOLOENZYME_COMPLEX	15936	27	13	0	NA		1	1
RENAL_SYSTEM_PROCESS	15936	27	56	0	NA		1	1
TIE2_SIGNALING	15936	27	12	0	NA		1	1
EPITHELIAL_TO_MESENCHYMAL_TRANSITION	15936	27	22	0	NA		1	1
MRNA_SPLICE_SITE_SELECTION	15936	27	15	0	NA		1	1
PEPTIDASE_ACTIVATOR_ACTIVITY	15936	27	32	0	NA		1	1
RESPONSE_TO_AMINE	15936	27	31	0	NA		1	1
PURINE_NUCLEOSIDE_BIOSYNTHETIC_PROCESS	15936	27	73	0	NA		1	1
REGULATION_OF_STEROID_HORMONE_SECRETION	15936	27	8	0	NA		1	1
ASPARTATE_FAMILY_AMINO_ACID_CATABOLIC_PROCESS	15936	27	11	0	NA		1	1
REGULATION_OF_HISTONE_PHOSPHORYLATION	15936	27	11	0	NA		1	1
REGULATION_OF_EXOSOMAL_SECRETION	15936	27	14	0	NA		1	1
NEGATIVE_REGULATION_OF_EPITHELIAL_CELL_PROLIFERATION	15936	27	59	0	NA		1	1
REGULATION_OF_RECEPTOR_RECYCLING	15936	27	12	0	NA		1	1
REGULATION_OF_BONE_DEVELOPMENT	15936	27	13	0	NA		1	1
ADENYLATE_CYCLASE_MODULATING_G_PROTEIN_COUPLED_RECEPTOR_SIGNALING_PATHWAY	15936	27	50	0	NA		1	1
PHOSPHOTRANSFERASE_ACTIVITY_NITROGENOUS_GROUP_AS_ACCEPTOR	15936	27	5	0	NA		1	1
PLASMA_LIPOPROTEIN_PARTICLE_CLEARANCE	15936	27	13	0	NA		1	1
NEGATIVE_REGULATION_OF_RHO_PROTEIN_SIGNAL_TRANSDUCTION	15936	27	8	0	NA		1	1
EGF_PATHWAY	15936	27	29	0	NA		1	1
REGULATION_OF_T_HELPER_1_TYPE_IMMUNE_RESPONSE	15936	27	14	0	NA		1	1
REGULATION_OF_NUCLEAR_TRANSCRIBED_MRNA_CATABOLIC_PROCESS_DEADENYLATION_DEPENDENT_DECAY	15936	27	12	0	NA		1	1
AROMATIC_AMINO_ACID_FAMILY_CATABOLIC_PROCESS	15936	27	15	0	NA		1	1
PYRIMIDINE_NUCLEOSIDE_SALVAGE	15936	27	10	0	NA		1	1
NEGATIVE_REGULATION_OF_LEUKOCYTE_DEGRANULATION	15936	27	8	0	NA		1	1
NEGATIVE_REGULATION_OF_MEGAKARYOCYTE_DIFFERENTIATION	15936	27	8	0	NA		1	1
ANTIGEN_PROCESSING_AND_PRESENTATION_OF_EXOGENOUS_PEPTIDE_ANTIGEN_VIA_MHC_CLASS_I	15936	27	63	0	NA		1	1
REGULATION_OF_TUMOR_NECROSIS_FACTOR_BIOSYNTHETIC_PROCESS	15936	27	14	0	NA		1	1
OOCYTE_MEIOSIS	15936	27	80	0	NA		1	1
GUANOSINE_CONTAINING_COMPOUND_METABOLIC_PROCESS	15936	27	31	0	NA		1	1
TRANSFERASE_ACTIVITY_TRANSFERRING_ALKYL_OR_ARYL_OTHER_THAN_METHYL_GROUPS	15936	27	46	0	NA		1	1
TXA2PATHWAY	15936	27	43	0	NA		1	1
AMIDE_BINDING	15936	27	171	0	NA		1	1
CALCIUM_DEPENDENT_CYSTEINE_TYPE_ENDOPEPTIDASE_ACTIVITY	15936	27	13	0	NA		1	1
MHC_CLASS_II_RECEPTOR_ACTIVITY	15936	27	9	0	NA		1	1
ANGIOPOIETIN_RECEPTOR_PATHWAY	15936	27	40	0	NA		1	1
REGULATION_OF_CELLULAR_AMINO_ACID_METABOLIC_PROCESS	15936	27	53	0	NA		1	1
APICAL_PROTEIN_LOCALIZATION	15936	27	6	0	NA		1	1
POSITIVE_REGULATION_OF_CHROMOSOME_SEGREGATION	15936	27	18	0	NA		1	1
CASPASE_PATHWAY	15936	27	45	0	NA		1	1
ESTROGEN_RECEPTOR_BINDING	15936	27	30	0	NA		1	1
REGULATION_OF_CELLULAR_PH	15936	27	49	0	NA		1	1
REGULATION_OF_TRANSCRIPTION_INVOLVED_IN_G1_S_TRANSITION_OF_MITOTIC_CELL_CYCLE	15936	27	16	0	NA		1	1
FERTILIZATION	15936	27	59	0	NA		1	1
FORMATION_OF_INCISION_COMPLEX_IN_GG_NER	15936	27	21	0	NA		1	1
CHONDROCYTE_DEVELOPMENT	15936	27	14	0	NA		1	1
INFLAM_PATHWAY	15936	27	12	0	NA		1	1
NEGATIVE_REGULATION_OF_RELEASE_OF_CYTOCHROME_C_FROM_MITOCHONDRIA	15936	27	14	0	NA		1	1
POSITIVE_REGULATION_OF_CYTOKINESIS	15936	27	18	0	NA		1	1
41BB_PATHWAY	15936	27	14	0	NA		1	1
PCG_PROTEIN_COMPLEX	15936	27	41	0	NA		1	1
ORGANOPHOSPHATE_ESTER_TRANSMEMBRANE_TRANSPORTER_ACTIVITY	15936	27	20	0	NA		1	1
SEX_DETERMINATION	15936	27	6	0	NA		1	1
REGULATION_OF_APPETITE	15936	27	11	0	NA		1	1
VIRAL_MYOCARDITIS	15936	27	49	0	NA		1	1
COENZYME_CATABOLIC_PROCESS	15936	27	6	0	NA		1	1
PKA_MEDIATED_PHOSPHORYLATION_OF_CREB	15936	27	10	0	NA		1	1
HISTONE_PHOSPHORYLATION	15936	27	18	0	NA		1	1
NEGATIVE_REGULATION_OF_TYPE_I_INTERFERON_PRODUCTION	15936	27	37	0	NA		1	1
NEGATIVE_REGULATION_OF_CARDIAC_MUSCLE_CELL_APOPTOTIC_PROCESS	15936	27	8	0	NA		1	1
MRNA_MODIFICATION	15936	27	8	0	NA		1	1
INNER_EAR_RECEPTOR_STEREOCILIUM_ORGANIZATION	15936	27	11	0	NA		1	1
NEUROTRANSMITTER_UPTAKE	15936	27	8	0	NA		1	1
PROTEIN_DEMETHYLATION	15936	27	16	0	NA		1	1
TRIVALENT_INORGANIC_CATION_TRANSPORT	15936	27	26	0	NA		1	1
ASPARTATE_FAMILY_AMINO_ACID_METABOLIC_PROCESS	15936	27	42	0	NA		1	1
DORSO_VENTRAL_AXIS_FORMATION	15936	27	15	0	NA		1	1
ROLE_OF_DCC_IN_REGULATING_APOPTOSIS	15936	27	6	0	NA		1	1
POSITIVE_REGULATION_OF_HUMORAL_IMMUNE_RESPONSE	15936	27	7	0	NA		1	1
INTERACTION_WITH_SYMBIONT	15936	27	37	0	NA		1	1
NEGATIVE_REGULATION_OF_MYOTUBE_DIFFERENTIATION	15936	27	10	0	NA		1	1
[truncated: 6,151 more rows]
